# Supplementary material for: Structural and Thermal Evolution of an Infant Subduction Shear Zone: Insights From Sub‐Ophiolite Metamorphic Rocks Recovered From Oman Drilling Project Site BT‐1B
Source: J Geophys Res Solid Earth. 2021 Dec 4;126(12):e2021JB021702. doi: 10.1029/2021JB021702 (PMC9285456; doi:10.1029/2021JB021702)
Supplement: Supplementary file 2 — Data Set S1 [file JGRB-126-0-s001.xlsx]

## Sheet: Sheet1
^ IDs: AK-Core#Z-Section#-Depth
* Depth is in meters downhole from Shipboard Core Description final spreadsheet
Sample	Thin Section Notes	XRD Results	Petrographically Confirmed	Mystery Peaks
Metasediments
AK-80Z-01-199.25a	plag, stilp?, ttn, ilm	albite, muscovite, amphibole, titanite, chlorite	albite, muscovite, hematite, chlorite
AK-80Z-01-199.25b	ap, stilpnomelane?, wm	albite, quartz, hematite, titanite, muscovite, chlorite	albite, quartz, muscovite, hematite, chlorite, titanite
AK-80Z-01-199.25c		quartz, albite	quartz, albite
AK-80Z-01-199.25d		quartz, albite, titanite, muscovite, chlorite	quartz, albite, muscovite, chlorite, titanite
AK-80Z-01-199.25e		quartz, albite, titanite, chlorite, phlogopite	quartz, albite, muscovite
AK-81Z-01-200.2a		quartz, hematite, albite, muscovite, titanite, apatite	quartz, hematite, muscovite, titanite
AK-82Z-01-201.26b		muscovite, hematite, titanite	muscovite, hematite
AK-82Z-01-201.26c		quartz, muscovite, stilpnomelane, apatite, albite, chlorite, titanite	quartz, muscovite, chlorite, stilpnomelane, apatite	34.8, 35.4
AK-82Z-01-201.5a		quartz, albite, stilpnomelane, muscovite	quartz, albite, muscovite
AK-82Z-01-201.5b		albite, quartz, stilpnomelane, titanite, muscovite	albite, quartz, muscovite
AK-82Z-01-201.5c		albite, hematite, phlogopite, titanite, chlorite	albite, hematite
AK-82Z-02-201.65b		quartz, hematite, albite, muscovite, titanite	albite, hematite, muscovite, quartz, titanite	19.7, 34.8
AK-82Z-02-201.65c		muscovite, albite, titanite, hematite,	muscovite, albite, titanite, hematite, chlorite
AK-82Z-03-202.9a		albite, calcite, muscovite, titanite, apatite	albite, muscovite, titanite, calcite
AK-82Z-03-202.9b		calcite, albite, muscovite, titanite, hematite	muscovite, calcite, albite, hematite
AK-82Z-03-202.9c		hematite, muscovite, titanite	hematite, muscovite, titanite	20.5
AK-86Z-01-207b		quartz, epidote, phlogopite, chlorite, titanite	quartz, muscovite, chlorite, epidote
AK-86Z-01-207c		quartz, epidote, phlogopite, titanite, chlorite	quartz, epidote, muscovite, titanite
AK-86Z-01-207d		quartz, epidote, amphibole, phlogopite, chlorite, albite, titanite	quartz, epidote, muscovite, albite, chlorite, titanite, amphibole
AK-86Z-04-209.3b	wm, oxide, ttn, ep, ap, ab, chl	quartz, muscovite, titanite, amphibole	quartz, muscovite, titanite	27.5
AK-86Z-04-209.3c	standard metasediment	quartz, albite, muscovite, hematite, titanite, chlorite	quartz, muscovite, albite, chlorite, titanite, hematite
AK-86Z-04-209.3d	standard metasediment	albite, quartz, amphibole, titanite, muscovite	albite, quartz, hematite, muscovite, titanite
AK-86Z-04-209.1b		albite, hematite, calcite	albite, hematite, calcite
AK-86Z-04-209.1c		albite, amphibole, titanite, phlogopite, chlorite	albite, hematite, chlorite, muscovite
AK-90Z-01-219.45a		quartz, albite, epidote, titanite, chlorite, phlogopite	quartz, albite, epidote, chlorite
AK-90Z-01-219.45b		albite, chlorite, epidote, amphibole, titanite	albite, chlorite, amphibole, epidote
AK-90Z-01-219.45c		quartz, albite, epidote, amphibole, stilpnomelane, chlorite, titanite	quartz, albite, amphibole ,epidote, stilpnomelane
AK-92Z-01-222.55b	typical metamafic (intercalated lens)	amphibole, epidote, quartz, muscovite, apatite	amphibole, epidote, quartz, muscovite (not in TS)	23.5
AK-92Z-01-222.55c		amphibole, albite, chlorite, muscovite, epidote, titanite	amphibole, albite, epidote, chlorite, muscovite
AK-92Z-01-222.55d		albite, chlorite, muscovite, epidote, titanite	albite, chlorite, epidote, muscovite
Metamafics
AK-96Z-02-232.45c		epidote, albite, titanite, chlorite, muscovite	epidote, albite, chlorite, msucovite, titanite
AK-96Z-04-234.2c		quartz, albite, amphibole, muscovite, titanite, epidote, chlorite	quartz, amphibole, albite, muscovite
AK-96Z-04-234.2e		titanite, chlorite, muscovite, albite, epidote, amphibole	albite, chlorite, epidote, muscovite, quartz, titanite
AK-96Z-04-234.2f		albite, titanite, epidote, apatite, muscovite, phlogopite, amphibole	albite, epidote, muscovite, apatite, titanite
AK-97Z-01-234.9b		quartz, hematite, albite, muscovite, titanite, chlorite	quartz, muscovite, titanite, hematite
AK-97Z-01-234.9c		quartz, epidote, titanite, muscovite, chlorite, calcite, albite	quartz, chlorite, muscovite, albite, epidote, titanite	33
AK-97Z-01-234.9d		epidote, quartz, phlogopite, albite, titanite, chlorite	epidote, quartz, albite, chlorite, muscovite
AK-97Z-03-236.59b	ab, qz, stilp, chl, ep, ttn, pumpellyite, act	epidote, chlorite, nickel, titanite, calcite, diamond, quartz	epidote, chlorite, titanite, calcite
AK-97Z-03-236.59c	qz, ab, ep, chl, zo, ttn, ilm, amph	albite, amphibole, epidote, chlorite, hematite, quartz, titanite	albite, chlorite, epidote, hematite, quartz, muscovite
AK-97Z-03-236.59d	ab, ep, chl, ilm? Hem?	chlorite, albite, quartz, amphibole, epidote	chlorite, albite, epidote, quartz
AK-97Z-03-236.59e	typical metamafic	muscovite, hematite, titanite, chlorite, amphibole	muscovite, chlorite, hematite, albite
AK-98Z-02-238.3a		albite, epidote, hematite, titanite, chlorite, annite	epidote, albite, chlorite, titanite, hematite, muscovite
AK-98Z-02-238.3b		epidote, chlorite, titanite, quartz	epidote, chlorite, albite, titanite, quartz	25.6
AK-98Z-02-238.7c		albite, quartz, chlorite, titanite, epidote	albite, chlorite, epidote, quartz, muscovite	33
AK-98Z-04-240b		quartz, albite, epidote, hematite, titanite, chlorite, phlogopite, calcite	albite, quartz, epidote, chlorite, hematite, muscovite
AK-98Z-04-240c		epidote, quartz, chlorite, phlogopite, titanite	epidote, chlorite, quartz, titanite, muscovite
AK-98Z-04-240d		epidote, chlorite, albite, titanite	epidote, chlorite, albite, titanite
AK-99Z-03-242.1b		quartz, albite, epidote, chlorite, titanite, hematite, phlogopite	albite, chlorite, epidote, amphibole, muscovite
AK-99Z-03-242.1c		albite, quartz, hematite, epidote, chlorite, titanite, muscovite	albite, chlorite, epidote, quartz, hematite, muscovite, amphibole, titanite
AK-99Z-04-243.35a	typical metamafic	epidote, chlorite, titanite	epidote, chlorite, titanite, muscovite	27.2, 27.5
AK-99Z-04-243.35b	typical metamafic	quartz, albite, epidote, chlorite , titanite, hematite	quartz, albite, chlorite, titanite	26.2
AK-100Z-02-244.55c		quartz, epidote, titanite, chlorite	quartz, epidote, chlorite, titanite	30
AK-100Z-02-244.55d		epidote, quartz, muscovite, chlorite, titanite	epidote, chlorite, quartz, titanite, muscovite
AK-102Z-01-250.25b		amphibole, albite, epidote, titanite, chlorite, muscovite	amphibole, albite epidote, chlorite, titanite
AK-102Z-01-250.25c		epidote, albite, titanite, amphibole, muscovite	epidote, albite, amphibole, chlorite, muscovite, titanite
AK-103Z-02-253.7b		epidote, albite, muscovite, amphibole	albite, epidote, amphibole, muscovite, chlorite
AK-106Z-03-264b	amph, ab, ep, chl, ttn	epidote, albite, amphibole, titanite	amphibole, epidote, albite, titanite
AK-108Z-02-265.8c	typical metamafic	albite, epidote, titanite, chlorite, phlogopite	albite, epidote, amphibole, muscovite, chlorite, titanite
AK-109Z-02-268.8c	typical metamafic	albite, epidote, amphibole, calcite, titanite, phlogopite	amphibole, albite, epidote, calcite, chlorite
AK-109Z-04-270.35a	qz, ep, ap	albite, epidote, titanite, muscovite, amphibole	albite, epidote, muscovite, amphibole
AK-109Z-04-270.35b	typical metamafic, blue amphiboles	epidote, quartz, albite, chlorite, amphibole, titanite	epidote, quartz, chlorite, amphibole, muscovite
AK-109Z-04-270.35c	typical metamafic, blue amphiboles	quartz, epidote, albite, phlogopite, chlorite	quartz, albite, chlorite, epidote, muscovite, stilpnomelane
AK-109Z-04-270.35d	typical metamafic, blue amphiboles	epidote, quartz, muscovite, titanite, albite, chlorite	epidote, quartz, chlorite, muscovite, titanite
AK-110Z-01-271.2a	typical metamafic, wm, qz	albite, epidote, muscovite, chlorite	albite, epidote, muscovite, chlorite
AK-110Z-01-271.2c	typical metamafic, wm, qz, pseudomorph of ???	epidote, calcite, chlorite, albite, quartz, titanite	epidote, albite, chlorite, amphibole, titanite, calcite, quartz
AK-110Z-03-273.05a	typical metamafic	epidote, chlorite, albite, titanite, amphibole	epidote, chlorite, amphibole, titanite, muscovite
AK-110Z-03-273.05b	typical metamafic	albite, epidote, chlorite	albite, epidote, chlorite, amphibole, muscovite,titanite
AK-110Z-03-273.05d	typical metamafic	albite, epidote, titanite, chlorite, muscovite	albite, epidote, chlorite, muscovite, titanite
AK-110Z-03-273.05e	typical metamafic	epidote, chlorite, titanite	epidote, chlorite, amphibole, titanite
AK-111Z-01-274b	ep, qz	epidote, amphibole, titanite, albite, calcite	epidote, amphibole, chlorite, titanite
AK-111Z-01-274c	ep, cal, ab, amph	albite, epidote, calcite	albite, epidote, calcite, chlorite, amphibole, muscovite
AK-111Z-01-274d	similar to c	albite, epidote, amphibole, calcite, titanite	albite, epidote, amphibole, calcite, chlorite, titanite	27.5
AK-111Z-01-274e	more amphibole	albite, epidote, amphibole, calcite, titanite	albite, epidote, amphibole, chlorite, muscovite, titanite	21.9
AK-111Z-02-275.35c	greenschist standard assemblage, wm, ab	albite, epidote, chlorite, titanite	albite, chlorite, epidote, titanite
AK-111Z-02-275.35d	greenschist standard assemblage, wm, ab	epidote, amphibole, albite, muscovite, chlorite, titanite	epidote, albite, amphibole, chlorite, muscovite, titanite
AK-111Z-03-276.05a	amph, ep, ab, chl, wm (musc)	albite, epidote, muscovite, chlorite, titanite (?)	albite, epidote, chlorite, muscovite
AK-111Z-03-276.05d	blue-green amph, ep, chl	epidote, amphibole, albite, calcite, muscovite, chlorite	epidote, amphibole, albite, chlorite, muscovite
AK-112Z-02-278.5a	ep, chl, cal, qz, needlely crystal	albite, chlorite, epidote, titanite, muscovite	albite, chlorite, epidote, muscovite
AK-112Z-02-278.5c	similar to a but more amphibole	epidote, chlorite, calcite, titanite, amphibole	epidote, chlorite, amphibole, calcite, muscovite, titanite
AK-112Z-02-278.5d	similar to a but most amphibole (potentially sodic)	amphibole, quartz, epidote, albite	amphibole, epidote, quartz
AK-120Z-02-290.25a	lawsonite pseudomorphs? (combination of mica, epidote)	albite, epidote, amphibole, phlogopite	albite, epidote, amphibole, muscovite, chlorite
AK-120Z-02-290.25c	sulfide, green amph, ab, chl	amphibole, albite, epidote, chlorite, titanite	amphibole, albite, epidote, chlorite, titanite
AK-121Z-02-291.5a	amph, chl, ab, ep	amphibole, albite, quartz	amphibole, albite, epidote, quartz, muscovite
AK-121Z-02-291.5b	amph, chl, ab, ep	albite, chlorite, amphibole, epidote	albite, chlorite, amphibole, epidote
AK-121Z-02-291.5c	amph, chl, ab, ep	albite, epidote, chlorite, muscovite	albite, epidote, muscovite, chlorite
AK-125Z-01-295.95a	blue-green amph, ep, chl, oxide	amphibole, albite, epidote, chlorite, titanite	amphibole, epidote, chlorite, albite, titanite
AK-125Z-04-297.8b	amph, oxide, cal, ep, ttn	amphibole, albite, chlorite, titanite	amphibole, albite, epidote, chlorite	23.4, 24.1
AK-125Z-04-297.8c	similar to greenschist facies minerals from b	albite, amphibole, titanite, muscovite, chlorite	albite, hematite, muscovite, chlorite, titanite
AK-125Z-04-297.8d	similar to greenschist facies minerals from b	albite, muscovite, titanite, amphibole, chlorite	albite, muscovite, hematite, chlorite, epidote, titanite
AK-125Z-04-298b	act, qz, ab, chl, ep, blue-green amph, sulfide	albite, amphibole, chlorite, epidote, phlogopite	albite, amphibole, chlorite, epidote, muscovite
Veins
AK-82Z-01-201.26a	oblique	albite, amphibole, epidote, titanite, chlorite	albite, epidote, amphibole, chlorite, titanite, muscovite
AK-82Z-01-201.26d	oblique	quartz, muscovite	quartz, muscovite
AK-82Z-02-201.65a	foliation parallel	albite, quartz, hematite, muscovite, titanite	albite, quartz
AK-82Z-03-202.9d	foliation parallel	calcite, muscovite	calcite, muscovite
AK-86Z-01-207a	foliation parallel	quartz, calcite	calcite, quartz
AK-86Z-04-209.1a	foliation parallel	calcite, quartz, hematite	calcite, quartz
AK-86Z-04-209.3a	foliation parallel, qz	quartz, muscovite, albite, titanite, amphibole	quartz, muscovite, albite
AK-92Z-01-222.55a	foliation parallel, typical metamafic	quartz, albite, epidote, muscovite, chlorite	quartz, albite, epidote, muscovite (not in TS), chlorite
AK-96Z-02-232.45a	foliation parallel	quartz, calcite	quartz, calcite
AK-96Z-02-232.45b	foliation parallel	quartz, epidote, chlorite	quartz, epidote, chlorite
AK-96Z-04-234.2a	foliation parallel	calcite, quartz, albite, amphibole, titanite	calcite, quartz
AK-96Z-04-234.2b	foliation parallel	albite, titanite, epidote, quartz, amphibole, chlorite	albite, epidote, amphibole, quartz
AK-96Z-04-234.2d	crosscutting	quartz	quartz
AK-97Z-01-234.9a	foliation parallel	quartz, calcite	calcite, quartz
AK-97Z-03-236.59a	foliation parallel, typical metamafic	calcite, nickel, quartz, diamond	calcite, quartz	51.8
AK-97Z-03-236.59f	foliation parallel, typical metamafic	calcite, quartz, albite, chlorite, biotite	calcite, quartz, muscovite (wall rock), albite
AK-98Z-02-238.3c	foliation parallel	quartz, albite, epidote, chlorite	quartz, albite
AK-98Z-02-238.3d	foliation parallel	quartz, epidote, albite	quartz, albite, epidote
AK-98Z-02-238.3e	foliation parallel	quartz	quartz
AK-98Z-02-238.7a	crosscutting	quartz, epidote, albite, chlorite, titanite, muscovite	quartz, albite, epidote, chlorite	30.5
AK-98Z-02-238.7b	crosscutting	quartz, stilpnomelane, chlorite, albite, epidote, titanite	quartz, stilpnomelane, chlorite, epidote
AK-98Z-02-238.7d	crosscutting	quartz, chlorite, epidote	quartz, chlorite
AK-98Z-04-240a	foliation parallel	calcite, quartz, albite	calcite, quartz	27.7
AK-99Z-03-242.1a	foliation parallel	calcite, quartz, epidote, titanite, albite, chlorite	calcite, quartz, epidote
AK-99Z-03-242.1d	foliation parallel	quartz, albite, calcite, epidote	quartz, epidote, calcite
AK-99Z-04-243.35c	foliation parallel, typical metamafic	quartz, albite, epidote, chlorite, titanite	quartz, chlorite, albite, epidote
AK-99Z-04-243.35d	foliation parallel, typical metamafic	quartz, nickel, diamond	quartz
AK-100Z-02-244.55a	brecciated	quartz	quartz
AK-100Z-02-244.55b	brecciated	epidote, quartz, muscovite, titanite, albite	epidote, quartz
AK-102Z-01-250.25a	crosscutting	calcite, chlorite	calcite, chlorite
AK-103Z-02-253.7a	crosscutting	quartz, calcite	quartz, calcite
AK-103Z-02-253.7c	foliation parallel	epidote, calcite, amphibole	epidote, calcite, amphibole
AK-106Z-03-264a	foliation parallel, typical metamafic	quartz, epidote, albite, amphibole	quartz, epidote (elongated habit)
AK-108Z-02-265.8a	foliation parallel, ep, typical metamafic	quartz, epidote, amphibole, albite	quartz, epidote
AK-108Z-02-265.8b	oblique, typical metamafic, mostly ep	quartz, epidote, albite	quartz, albite, epidote
AK-109Z-02-268.8a	foliation parallel, cal, qz	calcite, phlogopite, albite	calcite
AK-109Z-02-268.8b	foliation parallel, ep, typical metamafic	quartz, calcite, epidote	quartz, calcite, epidote
AK-110Z-01-271.2b	crosscutting, typical metamafic, wm, qz	calcite, epidote	calcite, epidote
AK-110Z-03-273.05c	foliation parallel, cal, qz, amph, ab	quartz, calcite, albite, amphibole, muscovite	quartz, calcite, albite
AK-111Z-01-274a	crosscutting , cal	calcite	calcite
AK-111Z-02-275.35a	foliation parallel, qz, cal	calcite, albite, chlorite	calcite, albite
AK-111Z-02-275.35b	foliation parallel, ep, qz, cal	epidote, calcite, albite, amphibole, chlorite	epidote, calcite, albite, chlorite	17.6
AK-111Z-03-276.05b	foliation parallel, ep, chl, oxide, cal	albite, quartz, epidote, phlogopite	albite, quartz
AK-111Z-03-276.05c	crosscutting, cal, qz, chl, amph/ep aggregate	calcite	calcite
AK-112Z-02-278.5b	foliation parallel, ep	calcite	calcite
AK-120Z-02-290.25b	foliation parallel, ep, qz, mystery radiating mineral	epidote, albite	epidote, albite
AK-125Z-04-297.8a	crosscutting, qz, ep	quartz, epidote, calcite, albite, muscovite	quartz, epidote, calcite
AK-125Z-04-298a	crosscutting, qz, cal, chl, ap	quartz, calcite	quartz, calcite
AK-125Z-04-298c	foliation parallel, ep, qz, chl	quartz, ankerite, muscovite	quartz, chlorite, epidote
