# Supplementary material for: Structural and Thermal Evolution of an Infant Subduction Shear Zone: Insights From Sub‐Ophiolite Metamorphic Rocks Recovered From Oman Drilling Project Site BT‐1B
Source: J Geophys Res Solid Earth. 2021 Dec 4;126(12):e2021JB021702. doi: 10.1029/2021JB021702 (PMC9285456; doi:10.1029/2021JB021702)
Supplement: Supplementary file 3 — Data Set S2 [file JGRB-126-0-s003.xlsx]

## Sheet: 209 Spot ID
Aliquot Name	AK-86Z-04-209.35
IGSN	IEBTB000O
Rock Type	Metamorphic
Mineral	Titanite
Method	LA-ICP-MS
Date Analyzed	2019-09-11	SMALL SPOTS ONLY (30 micron pits)
Spot ID	Mineral	Grain#	Fabric
1	titanite	1	S1-2
2	titanite	2	S3
3	titanite	3	S3
4	titanite	4	S1-2
5	titanite	5	S3
6	titanite	6	S1-2
7	titanite	7	S3
8	epidote	8	S3
9	titanite	9	S1-2
10	titanite	10	S3
11	titanite	11	?
12	titanite	12	S1-2
13	titanite	13	S3
14	titanite	14	S3
15	titanite	15	S1-2
16	titanite	16	S3
17	titanite	16	S3
18	titanite	17	S1-2
19	titanite	18	S3
20	titanite	19	S3
21	titanite	20	S3
22	titanite	20	S3
23	titanite	21	S3
24	titanite	22
25	titanite	23
26	titanite	24	S3
27	titanite	25	S3
28	titanite	26
29	titanite	27	S3
30	titanite	28
31	titanite	29	S1-2
32	epidote	30
33	titanite	31
34	titanite	32	S3
35	titanite	33	S3
36	titanite	34	S3
37	titanite	35	S1-2
38	titanite	35	S1-2
39	titanite	36	S1-2
40	titanite	37	S3
41	titanite	38	S3
42	titanite	39	S1-2
43	titanite	40	S1-2
44	titanite	41	S3
45	titanite	42	S3
46	titanite	43	S3
47	titanite	44	S3
48	titanite	45	S1-2
49	titanite	46	S1-2
50	titanite	47	S3
51	titanite	48	S3
52	titanite	49	S1-2
53	titanite	50	S1-2
54	titanite	51	S3
55	titanite	52	S3
56	titanite	53	S3
57	IGNORE - could not relocate spots or identify grains
58	IGNORE - could not relocate spots or identify grains
59	IGNORE - could not relocate spots or identify grains
60	IGNORE - could not relocate spots or identify grains
61	IGNORE - could not relocate spots or identify grains
62	IGNORE - could not relocate spots or identify grains
63	IGNORE - could not relocate spots or identify grains
64	IGNORE - could not relocate spots or identify grains
65	titanite	54	S3
66	titanite	55	S3
67	titanite	56	S3
68	titanite	57	S3
69	titanite	58	S3
70	titanite	59	S3
71	titanite	59	S3
72	titanite	60	S3
73	titanite	61	S3
74	titanite	62	S1-2
75	titanite	63	S1-2
76	titanite	64	S3
77	titanite	65	S3
78	UNCLEAR	66	S3
79	titanite	67
80	titanite	68	S3
81	titanite	69	S3
82	titanite	70	S3
83	titanite	71	S1-2
84	titanite	72	S1-2
85	titanite	73	S1-2

## Sheet: 203 Spot ID
Aliquot Name	AK-82Z-03-202.9
IGSN	IEBTB000M
Rock Type	Metamorphic
Mineral	Titanite
Method	LA-ICP-MS
Date Analyzed	2020-02-24
Spot ID	Mineral	Grain#	Fabric
1	titanite	1	?
2	titanite	2	angle to S2
3	titanite	3	S2
4	titanite	4	S2
5	titanite	5	S2
6	titanite	6	S2
7	titanite	7	S2
8	titanite	7	S2
9	titanite	7	S2
10	titanite	8	S2
11	titanite	8	S2
12	titanite	8	S2
13	titanite	9	S2
14	titanite	10	S2
15	titanite	11	S2
16	titanite	12	S3
17	titanite	12	S3
18	titanite	12	S3
19	titanite	12	S3
20	titanite	13	?
21	titanite	14	?
22	titanite	15	S3
23	titanite	15	S3
24	titanite	16	?
25	titanite	17	S2
26	titanite	17	S2
27	titanite	18	S2
28	titanite	19	S2
29	titanite	20	S2
30	titanite	21	S2
31	titanite	21	S2
32	titanite	21	S2
33	titanite	22	?
34	titanite	23	S2
35	titanite	24	S2
36	epidote	25	?
37	titanite	26	S1-2
38	titanite	27	S1-2
39	epidote	28	?
40	epidote	28	?
41	epidote	29	?
42	titanite	30	S2
43	titanite	31	S2
44	titanite	32	S3
45	titanite	33	S2
46	titanite	34	S2
47	titanite	35	?
48	titanite	36	S2
49	epidote	37	?
50	epidote	37	?
51	epidote	37	?
52	epidote	38	?
53	titanite	39	S1-S2
54	titanite	40	?
55	titanite	40	?
56	titanite	41	unclear
57	titanite	41	unclear
58	titanite	42	unclear
59	titanite	42	unclear
60	titanite	42	unclear
61	titanite	43	S2
62	titanite	44	S2
63	titanite	45	S2
64	titanite	45	S2
65	titanite	45	S2
66	titanite	46	S2
67	titanite	47	?
68	titanite	48	S2
69	titanite	49	S2
70	epidote	50	?
71	epidote	50	?
72	no spot		?
73	no spot		?
74	titanite	51	S1-2
75	titanite	52	S2
76	titanite	53	?
77	titanite	54	S1-2
78	titanite	55	S1-2
79	titanite	55	S1-2
80	titanite	55	S1-2
81	titanite	55	S1-2
82	titanite	55	S1-2
83	titanite	56	S2
84	epidote	57	?
85	titanite	58	S2
86	epidote	59	?
87	epidote	60	?
88	epidote	61	?
89	epidote	61	?
90	epidote	62	?
91	titanite	63	S1
92	titanite	63	S1
93	titanite	63	S1
94	titanite	63	S1
95	titanite	64	S1
96	titanite	65	S1
97	titanite	66	S2-3?
98	titanite	67	S2-3?
99	titanite	68	S2-3?
100	titanite	69	S2-3?
101	epidote	70	?
102	epidote	71	?
103	epidote	72	?
104	epidote	72	?
105	epidote	73	?
106	epidote	73	?
107	epidote	73	?
108	titanite	74	?
109	epidote	75	?
110	epidote	76	?
111	epidote	77	?
112	epidote	77	?
113	epidote	77	?
114	epidote	78	?
115	epidote	79	?
116	epidote	80	?
117	epidote	81	?
118	epidote	82	?
119	epidote	83	?

## Sheet: 203 all bulk and standards
	Mineral	Fabric	Source file	Date	Time	Final207_235	Final207_235_Int2SE	Final206_238	Final206_238_Int2SE	ErrorCorrelation_6_38vs7_35	Final238_206	Final238_206_Int2SE	Final207_206	Final207_206_Int2SE	ErrorCorrelation_38_6vs7_6	Approx_U_PPM	Approx_U_PPM_Int2SE
AK203_1	titanite	?	AK203_1.FIN2	24/02/2020 (2)	00:25:41	9.55	0.69	0.0902	0.0061	0.6362	11.0865	0.74975	0.765	0.046	0.55293	7.49	0.5
AK203_2	titanite	angle to S2	AK203_2.FIN2	24/02/2020 (2)	00:26:56	12.13	0.43	0.1234	0.0048	0.33246	8.10373	0.315218	0.713	0.029	0.72169	7.3	0.17
AK203_3	titanite	S2	AK203_3.FIN2	24/02/2020 (2)	00:37:58	8.3	0.37	0.0848	0.0039	0.50702	11.7925	0.542342	0.718	0.03	0.44237	10.6	0.32
AK203_4	titanite	S2	AK203_4.FIN2	24/02/2020 (2)	00:39:13	17.13	0.73	0.1627	0.0074	0.82918	6.14628	0.279548	0.758	0.019	0.45894	11.13	0.32
AK203_5	titanite	S2	AK203_5.FIN2	24/02/2020 (2)	00:40:27	13.54	0.49	0.1324	0.0046	0.16707	7.55287	0.262411	0.757	0.035	0.60761	6.15	0.18
AK203_6	titanite	S2	AK203_6.FIN2	24/02/2020 (2)	00:45:25	19.26	0.86	0.1765	0.0073	0.58764	5.66572	0.234333	0.795	0.03	0.33833	5.866	0.095
AK203_7	titanite	S2	AK203_7.FIN2	24/02/2020 (2)	00:46:40	12.44	0.53	0.1209	0.0056	0.68329	8.2713	0.38312	0.748	0.026	0.41449	10.87	0.75
AK203_8	titanite	S2	AK203_8.FIN2	24/02/2020 (2)	00:47:54	21.5	1.3	0.21	0.013	0.87929	4.7619	0.294785	0.745	0.023	0.2303	8.07	0.73
AK203_9	titanite	S2	AK203_9.FIN2	24/02/2020 (2)	00:49:09	13.47	0.48	0.1317	0.0064	0.31274	7.59301	0.368985	0.772	0.039	0.74107	5.13	0.25
AK203_10	titanite	S2	AK203_10.FIN2	24/02/2020 (2)	00:50:23	5.75	0.21	0.0645	0.0021	0.31595	15.5039	0.504777	0.642	0.025	0.53277	17.75	0.51
AK203_11	titanite	S2	AK203_11.FIN2	24/02/2020 (2)	00:52:52	5.45	0.19	0.0615	0.0025	0.15356	16.2602	0.660982	0.663	0.035	0.72305	12.83	0.46
AK203_12	titanite	S2	AK203_12.FIN2	24/02/2020 (2)	00:54:07	16.08	0.76	0.1589	0.0078	0.48689	6.29327	0.308921	0.747	0.036	0.55443	6.67	0.18
AK203_13	titanite	S2	AK203_13.FIN2	24/02/2020 (2)	00:55:21	4.85	0.22	0.0561	0.0025	0.29121	17.8253	0.794354	0.633	0.033	0.65991	12.08	0.26
AK203_14	titanite	S2	AK203_14.FIN2	24/02/2020 (2)	00:56:36	3.81	0.11	0.048	0.0013	0.11413	20.8333	0.564236	0.579	0.022	0.61342	26.25	0.78
AK203_15	titanite	S2	AK203_15.FIN2	24/02/2020 (2)	00:57:50	15.75	0.49	0.1502	0.0046	0.48219	6.65779	0.2039	0.767	0.024	0.47412	12.02	0.41
AK203_16	titanite	S3	AK203_16.FIN2	24/02/2020 (2)	00:00:19	10.16	0.88	0.1037	0.0086	0.85966	9.6432	0.799725	0.722	0.032	0.25111	12.8	1
AK203_17	titanite	S3	AK203_17.FIN2	24/02/2020 (2)	00:01:34	18.2	2	0.172	0.017	0.95689	5.81395	0.574635	0.76	0.026	0.016211	8.72	0.27
AK203_18	titanite	S3	AK203_18.FIN2	24/02/2020 (2)	00:02:48	18.5	1	0.184	0.0095	0.66023	5.43478	0.2806	0.735	0.03	0.35812	4.54	0.3
AK203_19	titanite	S3	AK203_19.FIN2	24/02/2020 (2)	00:04:03	21.3	2.5	0.202	0.022	0.95367	4.9505	0.539163	0.744	0.03	0.15746	6.74	0.33
AK203_20	titanite	?	AK203_20.FIN2	24/02/2020 (2)	00:05:17	13.53	0.59	0.1286	0.0056	0.60521	7.77605	0.338615	0.769	0.029	0.46768	8.37	0.4
AK203_21	titanite	?	AK203_21.FIN2	24/02/2020 (2)	00:09:01	14.56	0.38	0.1433	0.0042	0.27772	6.97837	0.20453	0.743	0.026	0.69038	11.44	0.36
AK203_22	titanite	S3	AK203_22.FIN2	24/02/2020 (2)	00:10:15	1.246	0.049	0.02473	0.00071	0.18622	40.4367	1.16094	0.367	0.016	0.49601	54.4	1.4
AK203_23	titanite	S3	AK203_23.FIN2	24/02/2020 (2)	00:11:30	1.177	0.044	0.02484	0.00068	0.14636	40.2576	1.10206	0.345	0.015	0.53616	50.99	0.66
AK203_24	titanite	?	AK203_24.FIN2	24/02/2020 (2)	00:12:44	36.6	2.7	0.339	0.025	0.8728	2.94985	0.217541	0.786	0.032	0.38297	3.63	0.12
AK203_25	titanite	S2	AK203_25.FIN2	24/02/2020 (2)	00:13:59	14.32	0.66	0.1477	0.007	0.55288	6.77048	0.320876	0.725	0.033	0.45983	4.628	0.089
AK203_26	titanite	S2	AK203_26.FIN2	24/02/2020 (2)	00:16:28	12.59	0.85	0.1279	0.0079	0.70803	7.81861	0.482932	0.725	0.035	0.2516	8.04	0.76
AK203_27	titanite	S2	AK203_27.FIN2	24/02/2020 (2)	00:17:42	11.57	0.71	0.1191	0.006	0.49482	8.39631	0.422988	0.713	0.039	0.3525	5.87	0.21
AK203_28	titanite	S2	AK203_28.FIN2	24/02/2020 (2)	00:18:57	19.54	0.52	0.1861	0.0054	0.18197	5.37345	0.15592	0.769	0.028	0.73118	8.7	0.41
AK203_29	titanite	S2	AK203_29.FIN2	24/02/2020 (2)	00:20:12	14.52	0.58	0.1418	0.0071	0.2839	7.05219	0.353107	0.775	0.043	0.71536	4.158	0.074
AK203_30	titanite	S2	AK203_30.FIN2	24/02/2020 (2)	00:21:26	57.1	1.9	0.521	0.017	0.79598	1.91939	0.0626287	0.793	0.016	0.32958	8.06	0.19
AK203_31	titanite	S2	AK203_31.FIN2	24/02/2020 (2)	00:23:55	30.6	1	0.2837	0.0093	0.75686	3.52485	0.115548	0.785	0.018	0.33735	10.18	0.16
AK203_32	titanite	S2	AK203_32.FIN2	24/02/2020 (2)	00:25:10	13.5	0.61	0.1361	0.0059	0.39887	7.34754	0.318519	0.729	0.033	0.45553	5.53	0.19
AK203_33	titanite	?	AK203_33.FIN2	24/02/2020 (2)	00:26:24	14.27	0.5	0.1302	0.0063	0.25418	7.68049	0.371637	0.829	0.048	0.79612	5.519	0.084
AK203_34	titanite	S2	AK203_34.FIN2	24/02/2020 (2)	00:27:39	20.6	1	0.199	0.01	0.46477	5.02513	0.252519	0.763	0.038	0.56662	3.54	0.24
AK203_35	titanite	S2	AK203_35.FIN2	24/02/2020 (2)	00:28:53	11.45	0.57	0.1119	0.0063	0.53207	8.93655	0.50313	0.759	0.041	0.67425	4.71	0.27
AK203_36	epidote	?	AK203_36.FIN2	24/02/2020 (2)	00:31:22	74.4	1.5	0.677	0.014	0.79639	1.4771	0.0305457	0.794	0.01	0.36057	18.37	0.78
AK203_37	titanite	S1-2	AK203_37.FIN2	24/02/2020 (2)	00:32:37	17.79	0.91	0.1674	0.0091	0.58835	5.97372	0.324736	0.792	0.039	0.49138	5.69	0.47
AK203_38	titanite	S1-2	AK203_38.FIN2	24/02/2020 (2)	00:33:51	15.16	0.43	0.1504	0.0054	0.43452	6.64894	0.238725	0.746	0.026	0.65193	8.75	0.23
AK203_39	epidote	?	AK203_39.FIN2	24/02/2020 (2)	00:35:06	42	1.9	0.383	0.017	0.94515	2.61097	0.115891	0.791	0.012	0.024334	27.79	0.41
AK203_40	epidote	?	AK203_40.FIN2	24/02/2020 (2)	00:36:20	63.2	1.3	0.571	0.01	0.69837	1.75131	0.030671	0.801	0.012	0.26282	16.2	0.46
AK203_41	epidote	?	AK203_41.FIN2	24/02/2020 (2)	00:41:18	75.5	2.8	0.683	0.026	0.93104	1.46413	0.0557355	0.802	0.011	0.29535	13.56	0.29
AK203_42	titanite	S2	AK203_42.FIN2	24/02/2020 (2)	00:42:33	25.4	1	0.2381	0.0098	0.30448	4.19992	0.172865	0.786	0.037	0.60296	3.7	0.12
AK203_43	titanite	S2	AK203_43.FIN2	24/02/2020 (2)	00:43:47	7.76	0.35	0.0855	0.0034	0.33331	11.6959	0.4651	0.67	0.033	0.46707	12.23	0.52
AK203_44	titanite	S3	AK203_44.FIN2	24/02/2020 (2)	00:45:02	19.33	0.63	0.1811	0.0052	0.46783	5.52181	0.15855	0.774	0.026	0.44529	6.38	0.18
AK203_45	titanite	S2	AK203_45.FIN2	24/02/2020 (2)	00:46:16	24.6	1.7	0.232	0.016	0.77261	4.31034	0.297265	0.782	0.036	0.38371	5.17	0.47
AK203_46	titanite	S2	AK203_46.FIN2	24/02/2020 (2)	00:48:45	22.9	2.1	0.225	0.022	0.82806	4.44444	0.434568	0.783	0.046	0.5405	2.767	0.061
AK203_47	titanite	?	AK203_47.FIN2	24/02/2020 (2)	00:50:00	12.08	0.47	0.1211	0.0057	0.29164	8.25764	0.388675	0.741	0.036	0.76	6.16	0.23
AK203_48	titanite	S2	AK203_48.FIN2	24/02/2020 (2)	00:51:14	24.4	1.1	0.228	0.011	0.35938	4.38596	0.211604	0.801	0.041	0.57661	3.34	0.12
AK203_49	epidote	?	AK203_49.FIN2	24/02/2020 (2)	00:52:29	50.42	0.66	0.4572	0.0063	0.42058	2.18723	0.030139	0.797	0.012	0.53728	26.74	0.52
AK203_50	epidote	?	AK203_50.FIN2	24/02/2020 (2)	00:53:44	67.88	0.93	0.627	0.01	0.52551	1.5949	0.0254369	0.784	0.01	0.65338	17.35	0.27
AK203_51	epidote	?	AK203_51.FIN2	24/02/2020 (2)	00:56:13	23.34	0.51	0.2203	0.0053	0.51681	4.53927	0.109206	0.77	0.015	0.53853	27.65	0.55
AK203_52	epidote	?	AK203_52.FIN2	24/02/2020 (2)	00:58:06	68.18	0.9	0.6049	0.009	0.48775	1.65317	0.0245966	0.814	0.012	0.5952	20.29	0.23
AK203_53	titanite	S1-S2	AK203_53.FIN2	24/02/2020 (2)	00:59:20	13.58	0.56	0.1344	0.0067	0.4385	7.44048	0.370917	0.752	0.038	0.63913	5.54	0.16
AK203_54	titanite	?	AK203_54.FIN2	24/02/2020 (2)	00:00:35	19.9	1.4	0.189	0.015	0.59818	5.29101	0.419921	0.815	0.056	0.61126	2.05	0.095
AK203_55	titanite	?	AK203_55.FIN2	24/02/2020 (2)	00:01:49	21.2	2.1	0.206	0.021	0.70494	4.85437	0.494863	0.788	0.053	0.41305	2.33	0.21
AK203_56	titanite	unclear	AK203_56.FIN2	24/02/2020 (2)	00:04:18	19.15	0.75	0.1785	0.0067	0.60873	5.60224	0.21028	0.788	0.029	0.46377	5.78	0.45
AK203_57	titanite	unclear	AK203_57.FIN2	24/02/2020 (2)	00:05:33	27.9	1.3	0.26	0.012	0.74517	3.84615	0.177515	0.777	0.024	0.40524	5.35	0.18
AK203_58	titanite	unclear	AK203_58.FIN2	24/02/2020 (2)	00:06:47	15.7	0.63	0.1541	0.0058	0.38902	6.48929	0.244243	0.747	0.032	0.55208	4.97	0.1
AK203_59	titanite	unclear	AK203_59.FIN2	24/02/2020 (2)	00:08:02	45.7	3.4	0.414	0.032	0.86785	2.41546	0.186702	0.815	0.031	0.33488	2.895	0.059
AK203_60	titanite	unclear	AK203_60.FIN2	24/02/2020 (2)	00:09:17	12.23	0.41	0.122	0.0054	0.077814	8.19672	0.362806	0.742	0.037	0.80375	6.37	0.11
AK203_61	titanite	S2	AK203_61.FIN2	24/02/2020 (2)	00:11:46	29.6	1.8	0.272	0.016	0.83543	3.67647	0.216263	0.791	0.029	0.34322	5.99	0.15
AK203_62	titanite	S2	AK203_62.FIN2	24/02/2020 (2)	00:13:00	28.1	1.3	0.263	0.014	0.43126	3.80228	0.202403	0.806	0.044	0.6612	2.164	0.077
AK203_63	titanite	S2	AK203_63.FIN2	24/02/2020 (2)	00:14:15	15.64	0.8	0.144	0.0075	0.42322	6.94444	0.36169	0.813	0.048	0.60709	4.28	0.17
AK203_64	titanite	S2	AK203_64.FIN2	24/02/2020 (2)	00:15:29	29.9	2.9	0.272	0.025	0.668	3.67647	0.337911	0.827	0.059	0.37919	1.774	0.091
AK203_65	titanite	S2	AK203_65.FIN2	24/02/2020 (2)	00:16:44	13.82	0.66	0.1363	0.0066	0.0075103	7.33676	0.355265	0.767	0.052	0.72783	4.208	0.097
AK203_66	titanite	S2	AK203_66.FIN2	24/02/2020 (2)	00:19:13	21.72	0.76	0.2033	0.0074	0.69009	4.91884	0.179043	0.78	0.023	0.43801	9.33	0.2
AK203_67	titanite	?	AK203_67.FIN2	24/02/2020 (2)	00:20:27	21.8	1.3	0.214	0.015	0.54089	4.6729	0.327539	0.795	0.05	0.45148	2.7	0.16
AK203_68	titanite	S2	AK203_68.FIN2	24/02/2020 (2)	00:21:42	8.03	0.36	0.0803	0.004	0.3508	12.4533	0.620339	0.748	0.042	0.7513	7.8	0.21
AK203_69	titanite	S2	AK203_69.FIN2	24/02/2020 (2)	00:22:56	25.6	1.2	0.242	0.012	0.62199	4.13223	0.204904	0.78	0.032	0.43623	5	0.11
AK203_70	epidote	?	AK203_70.FIN2	24/02/2020 (2)	00:24:11	26.53	0.46	0.2485	0.0049	0.44681	4.02414	0.0793493	0.77	0.015	0.63654	14.51	0.16
AK203_71	epidote	?	AK203_71.FIN2	24/02/2020 (2)	00:26:40	69.8	1.5	0.634	0.015	0.79946	1.57729	0.0373175	0.799	0.011	0.45661	12.1	0.23
AK203_72	no spot	?	AK203_72.FIN2	24/02/2020 (2)	00:27:54	62.7	1.1	0.5609	0.0096	0.60723	1.78285	0.0305141	0.809	0.012	0.45658	14.2	0.24
AK203_73	no spot	?	AK203_73.FIN2	24/02/2020 (2)	00:29:09	65.7	2.1	0.596	0.02	0.90279	1.67785	0.0563038	0.796	0.011	0.29237	17.46	0.22
AK203_74	titanite	S1-2	AK203_74.FIN2	24/02/2020 (2)	00:30:23	38	1.8	0.338	0.018	0.59223	2.95858	0.157557	0.823	0.039	0.6598	1.959	0.098
AK203_75	titanite	S2	AK203_75.FIN2	24/02/2020 (2)	00:31:38	28.6	1.6	0.271	0.014	0.64474	3.69004	0.190629	0.772	0.037	0.41816	3.32	0.18
AK203_76	titanite	?	AK203_76.FIN2	24/02/2020 (2)	00:34:07	45.1	3	0.411	0.027	0.76439	2.43309	0.159838	0.804	0.035	0.23597	3.51	0.15
AK203_77	titanite	S1-2	AK203_77.FIN2	24/02/2020 (2)	00:35:21	25.9	1.1	0.234	0.01	0.35674	4.2735	0.182628	0.812	0.041	0.63723	3.196	0.089
AK203_78	titanite	S1-2	AK203_78.FIN2	24/02/2020 (2)	00:36:36	13.2	0.49	0.1263	0.0062	0.16806	7.91766	0.388674	0.793	0.044	0.73882	5.3	0.13
AK203_79	titanite	S1-2	AK203_79.FIN2	24/02/2020 (2)	00:37:50	31	1	0.285	0.01	0.41861	3.50877	0.123115	0.799	0.029	0.54606	4.962	0.089
AK203_80	titanite	S1-2	AK203_80.FIN2	24/02/2020 (2)	00:39:05	62.5	2.6	0.554	0.031	0.51426	1.80505	0.101005	0.858	0.046	0.7159	1.256	0.046
AK203_81	titanite	S1-2	AK203_81.FIN2	24/02/2020 (2)	00:44:03	29.2	1.1	0.263	0.011	0.40911	3.80228	0.159031	0.819	0.037	0.60176	3.099	0.069
AK203_82	titanite	S1-2	AK203_82.FIN2	24/02/2020 (2)	00:45:17	58.3	2.8	0.491	0.028	0.53213	2.03666	0.116143	0.889	0.047	0.64567	0.938	0.029
AK203_83	titanite	S2	AK203_83.FIN2	24/02/2020 (2)	00:46:32	15.33	0.64	0.1495	0.0067	0.29043	6.68896	0.299773	0.765	0.04	0.6617	5.07	0.31
AK203_84	epidote	?	AK203_84.FIN2	24/02/2020 (2)	00:47:47	54.3	1	0.489	0.011	0.45172	2.04499	0.0460018	0.808	0.018	0.62315	14.97	0.36
AK203_85	titanite	S2	AK203_85.FIN2	24/02/2020 (2)	00:49:01	24	1	0.225	0.011	0.33449	4.44444	0.217284	0.794	0.043	0.71851	2.421	0.053
AK203_86	epidote	?	AK203_86.FIN2	24/02/2020 (2)	00:51:30	84.6	2.2	0.758	0.021	0.76358	1.31926	0.0365494	0.808	0.015	0.42509	11.16	0.25
AK203_87	epidote	?	AK203_87.FIN2	24/02/2020 (2)	00:52:45	133.2	5.2	1.178	0.044	0.90462	0.848896	0.0317075	0.812	0.011	0.13936	12.87	0.38
AK203_88	epidote	?	AK203_88.FIN2	24/02/2020 (2)	00:53:59	80.3	1.9	0.714	0.018	0.85173	1.40056	0.0353082	0.813	0.011	0.40841	20.84	0.72
AK203_89	epidote	?	AK203_89.FIN2	24/02/2020 (2)	00:55:14	57.5	1.1	0.519	0.01	0.61165	1.92678	0.0371249	0.802	0.014	0.51869	17.66	0.31
AK203_90	epidote	?	AK203_90.FIN2	24/02/2020 (2)	00:56:28	86.4	2.3	0.76	0.02	0.87909	1.31579	0.034626	0.821	0.011	0.15953	17.01	0.43
AK203_91	titanite	S1	AK203_91.FIN2	24/02/2020 (2)	00:58:57	7.19	0.3	0.0796	0.0032	0.272	12.5628	0.505038	0.666	0.034	0.66639	10.33	0.32
AK203_92	titanite	S1	AK203_92.FIN2	24/02/2020 (2)	00:00:12	3.47	0.18	0.0433	0.0022	0.29236	23.0947	1.1734	0.598	0.035	0.56036	16.35	0.38
AK203_93	titanite	S1	AK203_93.FIN2	24/02/2020 (2)	00:01:26	2.156	0.096	0.0319	0.0013	0.21826	31.348	1.2775	0.495	0.026	0.56815	29.81	0.57
AK203_94	titanite	S1	AK203_94.FIN2	24/02/2020 (2)	00:02:41	7.26	0.26	0.0781	0.0026	0.22574	12.8041	0.426257	0.684	0.031	0.62989	13.45	0.22
AK203_95	titanite	S1	AK203_95.FIN2	24/02/2020 (2)	00:03:56	41.9	2.3	0.382	0.026	0.51245	2.6178	0.178175	0.832	0.051	0.65031	1.378	0.06
AK203_96	titanite	S1	AK203_96.FIN2	24/02/2020 (2)	00:08:54	20.63	0.6	0.1957	0.0052	0.37923	5.10986	0.135776	0.769	0.024	0.47007	7.64	0.36
AK203_97	titanite	S2-3?	AK203_97.FIN2	24/02/2020 (2)	00:10:08	12.06	0.44	0.1231	0.006	0.30735	8.12348	0.395945	0.738	0.038	0.78354	7.01	0.15
AK203_98	titanite	S2-3?	AK203_98.FIN2	24/02/2020 (2)	00:11:23	12.37	0.38	0.1223	0.0045	0.29987	8.17661	0.300857	0.749	0.031	0.69346	9.08	0.16
AK203_99	titanite	S2-3?	AK203_99.FIN2	24/02/2020 (2)	00:12:38	15.89	0.94	0.1522	0.0091	0.6705	6.5703	0.392837	0.759	0.035	0.48633	7.04	0.49
AK203_100	titanite	S2-3?	AK203_100.FIN2	24/02/2020 (2)	00:13:52	20.2	1.2	0.191	0.01	0.44337	5.2356	0.274115	0.777	0.046	0.38361	3.33	0.33
AK203_101	epidote	?	AK203_101.FIN2	24/02/2020 (2)	00:16:22	100.3	2.9	0.898	0.026	0.86675	1.11359	0.0322419	0.81	0.013	0.43489	14.43	0.39
AK203_102	epidote	?	AK203_102.FIN2	24/02/2020 (2)	00:17:36	84.6	1.6	0.746	0.014	0.56536	1.34048	0.0251565	0.819	0.015	0.44782	10.46	0.18
AK203_103	epidote	?	AK203_103.FIN2	24/02/2020 (2)	00:18:51	64.06	0.77	0.5799	0.0076	0.27894	1.72443	0.0225999	0.8	0.012	0.66068	14.81	0.2
AK203_104	epidote	?	AK203_104.FIN2	24/02/2020 (2)	00:20:05	72.8	1.2	0.665	0.011	0.70821	1.50376	0.0248742	0.7918	0.0097	0.36436	15.76	0.32
AK203_105	epidote	?	AK203_105.FIN2	24/02/2020 (2)	00:21:20	145.4	2.8	1.29	0.025	0.87577	0.775194	0.0150231	0.8137	0.0073	0.26017	16.51	0.29
AK203_106	epidote	?	AK203_106.FIN2	24/02/2020 (2)	00:23:49	106.8	1.4	0.953	0.017	0.60192	1.04932	0.0187182	0.811	0.012	0.63573	12.46	0.16
AK203_107	epidote	?	AK203_107.FIN2	24/02/2020 (2)	00:25:03	51.15	0.78	0.4626	0.0079	0.36459	2.16169	0.0369161	0.803	0.015	0.66049	13.13	0.28
AK203_108	titanite	?	AK203_108.FIN2	24/02/2020 (2)	00:26:18	75.8	2.9	0.68	0.026	0.76061	1.47059	0.0562284	0.814	0.022	0.39799	3.26	0.1
AK203_109	epidote	?	AK203_109.FIN2	24/02/2020 (2)	00:27:32	90.7	1.5	0.819	0.014	0.76417	1.221	0.0208718	0.807	0.011	0.57608	15.81	0.28
AK203_110	epidote	?	AK203_110.FIN2	24/02/2020 (2)	00:28:47	76.9	2	0.693	0.018	0.91537	1.443	0.0374806	0.802	0.0086	0.16935	20.54	0.45
AK203_111	epidote	?	AK203_111.FIN2	24/02/2020 (2)	00:31:16	82.5	1.7	0.743	0.015	0.68646	1.3459	0.0271715	0.805	0.013	0.36544	11.4	0.21
AK203_112	epidote	?	AK203_112.FIN2	24/02/2020 (2)	00:32:31	353.2	7.3	3.087	0.069	0.8897	0.323939	0.00724062	0.8282	0.0084	0.4002	8.17	0.14
AK203_113	epidote	?	AK203_113.FIN2	24/02/2020 (2)	00:33:45	113	4.7	1.016	0.042	0.95201	0.984252	0.0406876	0.805	0.01	0.19625	14.44	0.68
AK203_114	epidote	?	AK203_114.FIN2	24/02/2020 (2)	00:35:00	159.4	3	1.423	0.03	0.81344	0.702741	0.0148153	0.8116	0.0099	0.46243	10.85	0.28
AK203_115	epidote	?	AK203_115.FIN2	24/02/2020 (2)	00:36:14	50.4	1.5	0.459	0.015	0.8731	2.17865	0.0711977	0.793	0.012	0.39712	18.75	0.35
AK203_116	epidote	?	AK203_116.FIN2	24/02/2020 (2)	00:38:43	49.97	0.68	0.4587	0.0076	0.53127	2.18007	0.0361207	0.79	0.012	0.63841	23.48	0.5
AK203_117	epidote	?	AK203_117.FIN2	24/02/2020 (2)	00:39:58	54.89	0.67	0.4998	0.0067	0.60101	2.0008	0.0268215	0.7949	0.0093	0.5134	25.15	0.4
AK203_118	epidote	?	AK203_118.FIN2	24/02/2020 (2)	00:41:12	65.2	1.5	0.588	0.014	0.84308	1.70068	0.0404924	0.802	0.01	0.25662	21.55	0.35
AK203_119	epidote	?	AK203_119.FIN2	24/02/2020 (2)	00:42:27	164.5	5.8	1.478	0.055	0.95265	0.67659	0.0251776	0.8068	0.0078	0.29699	14	0.16
AK203_120	?		AK203_120.FIN2	24/02/2020 (2)	00:43:41	81.1	1.5	0.722	0.014	0.71371	1.38504	0.0268568	0.813	0.013	0.28471	13.91	0.27
AK203_121	?		AK203_121.FIN2	24/02/2020 (2)	00:48:40	170.8	9.5	1.508	0.085	0.98026	0.66313	0.037378	0.8198	0.009	0.12463	12.94	0.84
AK203_122	?		AK203_122.FIN2	24/02/2020 (2)	00:49:54	9.24	0.42	0.0971	0.0057	0.38286	10.2987	0.604556	0.729	0.046	0.76458	4.99	0.11
AK203_123	?		AK203_123.FIN2	24/02/2020 (2)	00:51:09	77.3	1.4	0.705	0.015	0.50124	1.41844	0.0301796	0.794	0.015	0.57615	10.56	0.18
AK203_124	?		AK203_124.FIN2	24/02/2020 (2)	00:52:23	89.4	2.3	0.812	0.02	0.93501	1.23153	0.0303332	0.795	0.011	0.037081	13.34	0.17
															0
Tit_BLR_1_1			BLRa_1.FIN2	24/02/2020 (2)	00:42:56	2.767	0.033	0.184	0.0015	0.19776	5.43478	0.0443053	0.1085	0.0015	0.41255	218	4
Tit_BLR_1_2			BLRa_2.FIN2	24/02/2020 (2)	00:44:11	2.736	0.03	0.1813	0.0016	0.072141	5.51572	0.0486771	0.1092	0.0015	0.60945	217.5	3.8
Tit_BLR_1_3			BLRa_3.FIN2	24/02/2020 (2)	00:07:46	2.743	0.029	0.1811	0.0014	0.43732	5.52181	0.0426866	0.1095	0.0011	0.31708	230.2	3.8
Tit_BLR_1_4			BLRa_4.FIN2	24/02/2020 (2)	00:38:49	2.77	0.032	0.1815	0.0013	0.46505	5.50964	0.039463	0.1104	0.0012	0.14211	223.6	3.5
Tit_BLR_1_5			BLRa_5.FIN2	24/02/2020 (2)	00:40:04	2.735	0.035	0.1817	0.0016	0.39862	5.50358	0.048463	0.1086	0.0013	0.32325	216.3	3
Tit_BLR_1_6			BLRa_6.FIN2	24/02/2020 (2)	00:41:34	2.754	0.029	0.1805	0.0015	0.24837	5.54017	0.0460402	0.11	0.0013	0.44371	228.1	3.8
Tit_BLR_1_7			BLRa_7.FIN2	24/02/2020 (2)	00:42:48	2.73	0.032	0.1802	0.0014	0.1926	5.54939	0.043114	0.1096	0.0013	0.41916	221.1	4.2
Tit_BLR_1_8			BLRa_8.FIN2	24/02/2020 (2)	00:06:25	2.696	0.034	0.177	0.0014	0.43492	5.64972	0.044687	0.1101	0.0013	0.22682	229.6	3.4
Tit_BLR_1_9			BLRa_9.FIN2	24/02/2020 (2)	00:07:39	2.757	0.035	0.1814	0.0015	0.24577	5.51268	0.0455844	0.1098	0.0015	0.3804	228.7	3.7
Tit_BLR_1_10			BLRa_10.FIN2	24/02/2020 (2)	00:46:11	2.73	0.036	0.1793	0.0014	0.30111	5.57724	0.0435479	0.1102	0.0015	0.33404	227	4
Tit_BLR_1_11			BLRa_11.FIN2	24/02/2020 (2)	00:47:25	2.731	0.032	0.1842	0.0013	0.052542	5.42888	0.0383146	0.1072	0.0014	0.45945	233.6	4.8
															0
Tit_OLT_1_1			OLT1_1.FIN2	24/02/2020 (2)	00:15:45	1.718	0.022	0.1697	0.0014	0.41671	5.89275	0.0486143	0.0731	0.00089	0.25357	320.7	4.6
Tit_OLT_1_2			OLT1_2.FIN2	24/02/2020 (2)	00:16:59	1.733	0.024	0.171	0.0012	0.39742	5.84795	0.0410383	0.07309	0.00096	0.14573	333.5	4.2
Tit_OLT_1_3			OLT1_3.FIN2	24/02/2020 (2)	00:18:14	1.717	0.023	0.1697	0.0015	0.18481	5.89275	0.0520868	0.0731	0.0011	0.41826	324.8	4.9
Tit_OLT_1_4			OLT1_4.FIN2	24/02/2020 (2)	00:19:29	1.717	0.023	0.1693	0.0014	0.23406	5.90667	0.0488443	0.0731	0.00096	0.37606	324.9	4.5
Tit_OLT_1_5			OLT1_5.FIN2	24/02/2020 (2)	00:20:43	1.729	0.025	0.1708	0.0013	0.1718	5.8548	0.0445623	0.0729	0.001	0.33776	323.9	5.6
Tit_OLT_1_6			OLT1_6.FIN2	24/02/2020 (2)	00:21:58	1.715	0.027	0.1696	0.0013	0.40013	5.89623	0.0451951	0.0731	0.0011	0.018077	336.2	6
Tit_OLT_1_7			OLT1_7.FIN2	24/02/2020 (2)	00:23:12	1.74	0.025	0.172	0.0014	0.33823	5.81395	0.0473229	0.0731	0.001	0.24376	326.5	4.5
Tit_OLT_1_8			OLT1_8.FIN2	24/02/2020 (2)	00:24:27	1.724	0.022	0.1704	0.0014	0.22604	5.86855	0.0482157	0.0731	0.001	0.40993	335.1	4.5
Tit_OLT_1_9			OLT1_9.FIN2	24/02/2020 (2)	00:41:42	1.727	0.025	0.1708	0.0015	0.18527	5.8548	0.051418	0.0731	0.0011	0.37352	318.4	4.3
Tit_OLT_1_10			OLT1_10.FIN2	24/02/2020 (2)	00:51:38	1.697	0.024	0.1681	0.0012	0.10165	5.94884	0.0424664	0.0731	0.0011	0.39802	331.6	4.9
Tit_OLT_1_11			OLT1_11.FIN2	24/02/2020 (2)	00:59:05	1.733	0.023	0.1713	0.0012	0.14771	5.83771	0.0408946	0.0731	0.001	0.36187	319.8	4.7
Tit_OLT_1_12			OLT1_12.FIN2	24/02/2020 (2)	00:06:32	1.733	0.028	0.1707	0.0012	0.33573	5.85823	0.0411826	0.0734	0.0011	0.086797	326.2	5.3
Tit_OLT_1_13			OLT1_13.FIN2	24/02/2020 (2)	00:15:13	1.736	0.023	0.1715	0.0015	0.34215	5.8309	0.0509992	0.0731	0.001	0.28045	340.5	5.7
Tit_OLT_1_14			OLT1_14.FIN2	24/02/2020 (2)	00:22:41	1.72	0.024	0.17	0.0013	0.38844	5.88235	0.0449827	0.07314	0.00095	0.16633	328.8	5
Tit_OLT_1_15			OLT1_15.FIN2	24/02/2020 (2)	00:30:08	1.731	0.023	0.1712	0.0014	0.13703	5.84112	0.0477662	0.0731	0.0011	0.41853	339.2	6
Tit_OLT_1_16			OLT1_16.FIN2	24/02/2020 (2)	00:37:35	1.716	0.019	0.1691	0.0013	0.13276	5.91366	0.0454628	0.07297	0.00096	0.48908	342.4	5.3
Tit_OLT_1_17			OLT1_18.FIN2	24/02/2020 (2)	00:54:58	1.749	0.028	0.1728	0.0017	0.28616	5.78704	0.0569327	0.0731	0.0012	0.3124	320.8	4.3
Tit_OLT_1_18			OLT1_19.FIN2	24/02/2020 (2)	00:03:04	1.707	0.023	0.169	0.0013	0.30045	5.91716	0.0455166	0.07294	0.00099	0.24952	342.6	4.3
Tit_OLT_1_19			OLT1_21.FIN2	24/02/2020 (2)	00:17:58	1.708	0.022	0.1687	0.0013	0.25133	5.92768	0.0456786	0.07312	0.00098	0.32508	331.3	4.8
Tit_OLT_1_20			OLT1_22.FIN2	24/02/2020 (2)	00:25:25	1.731	0.026	0.1706	0.0014	0.23875	5.86167	0.0481028	0.0732	0.0011	0.33564	321.9	4.8
Tit_OLT_1_21			OLT1_23.FIN2	24/02/2020 (2)	00:32:52	1.722	0.035	0.1706	0.0014	0.36116	5.86167	0.0481028	0.0727	0.0014	0.065586	316.5	4.4
Tit_OLT_1_22			OLT1_24.FIN2	24/02/2020 (2)	00:40:19	1.734	0.043	0.1704	0.0015	0.12326	5.86855	0.0516597	0.0734	0.0018	0.21126	321.1	4.2
Tit_OLT_1_23			OLT1_26.FIN2	24/02/2020 (2)	00:57:43	1.728	0.041	0.1712	0.0015	0.35376	5.84112	0.0511781	0.0727	0.0016	0.037459	325.7	3.9
Tit_OLT_1_24			OLT1_27.FIN2	24/02/2020 (2)	00:05:10	1.729	0.029	0.1707	0.0017	0.38981	5.85823	0.0583421	0.0732	0.0012	0.24619	324.7	4.8
Tit_OLT_1_25			OLT1_28.FIN2	24/02/2020 (2)	00:15:07	1.725	0.027	0.1699	0.0013	0.32233	5.88582	0.0450357	0.0731	0.0011	0.17071	329.4	3.6
Tit_OLT_1_26			OLT1_29.FIN2	24/02/2020 (2)	00:22:34	1.734	0.025	0.1713	0.0016	0.33091	5.83771	0.0545262	0.0731	0.001	0.306	332.6	5
Tit_OLT_1_27			OLT1_32.FIN2	24/02/2020 (2)	00:44:56	1.727	0.026	0.1711	0.0015	0.13677	5.84453	0.0512379	0.073	0.0012	0.40472	341.8	4.3
Tit_OLT_1_28			OLT1_33.FIN2	24/02/2020 (2)	00:53:38	1.713	0.025	0.1696	0.0016	0.22499	5.89623	0.0556248	0.0731	0.0011	0.39756	318.5	4.3
Tit_OLT_1_29			OLT1_34.FIN2	24/02/2020 (2)	00:54:52	1.723	0.033	0.1697	0.0014	0.17829	5.89275	0.0486143	0.0733	0.0015	0.29176	327.6	4.6

## Sheet: 203 3sec titanite only
	Fabric	Source file	Date	Time	Final207_235	Final207_235_Int2SE	Final206_238	Final206_238_Int2SE	ErrorCorrelation_6_38vs7_35	Final238_206	Final238_206_Int2SE	Final207_206	Final207_206_Int2SE	ErrorCorrelation_38_6vs7_6	Approx_U_PPM	Approx_U_PPM_Int2SE
A_1	CHECK	AK203_1.FIN2	24/02/2020 (2)	19:25:41	11.29	0.61	0.1045	0.0046	0.10003	9.56938	0.421236	0.789	0.054	0.63169	11.17	0.35
B_1	CHECK	AK203_1.FIN2	24/02/2020 (2)	19:25:43	12.23	0.95	0.106	0.0094	0.24188	9.43396	0.836597	0.85	0.1	0.7317	9.18	0.54
C_1	CHECK	AK203_1.FIN2	24/02/2020 (2)	19:25:45	13.5	1.1	0.129	0.014	0.40081	7.75194	0.841296	0.748	0.066	0.78221	7.14	0.35
D_1	CHECK	AK203_1.FIN2	24/02/2020 (2)	19:25:47	12.2	1.3	0.109	0.017	0.7476	9.17431	1.43086	0.839	0.087	0.70351	7.12	0.29
E_1	CHECK	AK203_1.FIN2	24/02/2020 (2)	19:25:49	8.4	1.2	0.0768	0.0097	0.30343	13.0208	1.64456	0.82	0.15	0.51823	8.24	0.37
F_1	CHECK	AK203_1.FIN2	24/02/2020 (2)	19:25:51	5.63	0.64	0.0648	0.0092	0.30381	15.4321	2.19098	0.666	0.098	0.70387	8.59	0.45
G_1	CHECK	AK203_1.FIN2	24/02/2020 (2)	19:25:53	5.69	0.68	0.0659	0.0089	0.034719	15.1745	2.04936	0.67	0.12	0.7122	6.57	0.44
H_1	CHECK	AK203_1.FIN2	24/02/2020 (2)	19:25:55	7.3	1.4	0.072	0.015	0.23389	13.8889	2.89352	0.83	0.21	0.7192	4.62	0.71
I_1	CHECK	AK203_1.FIN2	24/02/2020 (2)	19:25:57	9.7	2.2	0.088	0.027	-0.25558	11.3636	3.48657	1.14	0.64	0.86353	2.22	0.5
A_2	angleS2, S2-3, S3	AK203_2.FIN2	24/02/2020 (2)	19:26:56	13.1	1.1	0.137	0.012	0.30892	7.29927	0.639352	0.704	0.069	0.64405	6.24	0.23
B_2	angleS2, S2-3, S3	AK203_2.FIN2	24/02/2020 (2)	19:26:58	13	1.3	0.127	0.012	0.31217	7.87402	0.744001	0.755	0.086	0.51519	6.87	0.33
C_2	angleS2, S2-3, S3	AK203_2.FIN2	24/02/2020 (2)	19:27:00	11.34	0.75	0.111	0.011	0.12716	9.00901	0.892785	0.77	0.1	0.83109	7.65	0.16
D_2	angleS2, S2-3, S3	AK203_2.FIN2	24/02/2020 (2)	19:27:02	10.67	0.73	0.12	0.015	0.018801	8.33333	1.04167	0.643	0.083	0.92136	8.33	0.29
E_2	angleS2, S2-3, S3	AK203_2.FIN2	24/02/2020 (2)	19:27:04	10.59	0.87	0.119	0.012	0.14782	8.40336	0.847398	0.661	0.076	0.73171	8.42	0.3
F_2	angleS2, S2-3, S3	AK203_2.FIN2	24/02/2020 (2)	19:27:06	10.83	0.65	0.115	0.011	0.10567	8.69565	0.831758	0.723	0.083	0.68255	7.55	0.25
G_2	angleS2, S2-3, S3	AK203_2.FIN2	24/02/2020 (2)	19:27:08	12.2	1.2	0.1234	0.008	0.30412	8.10373	0.525363	0.723	0.072	0.41013	7.17	0.29
H_2	angleS2, S2-3, S3	AK203_2.FIN2	24/02/2020 (2)	19:27:10	13.92	0.82	0.1339	0.0077	0.65052	7.46826	0.429467	0.755	0.038	0.28339	6.92	0.21
I_2	angleS2, S2-3, S3	AK203_2.FIN2	24/02/2020 (2)	19:27:12	13.1	1.1	0.136	0.017	0.6579	7.35294	0.919118	0.713	0.06	0.71986	6.01	0.93
I_80	S1-2	AK203_80.FIN2	24/02/2020 (2)	21:39:21	73	15	0.653	0.096	0.19795	1.53139	0.225136	0.84	0.19	0.57904	0.66	0.14
I_82	S1-2	AK203_82.FIN2	24/02/2020 (2)	21:45:33	60	11	0.491	0.087	0.75673	2.03666	0.360875	0.9	0.11	0.30964	0.82	0.13
A_82	S1-2	AK203_82.FIN2	24/02/2020 (2)	21:45:17	65.9	9.6	0.64	0.1	0.6294	1.5625	0.244141	0.779	0.097	0.48382	0.915	0.088
H_82	S1-2	AK203_82.FIN2	24/02/2020 (2)	21:45:31	60.7	7.5	0.487	0.059	0.38335	2.05339	0.248768	0.93	0.12	0.51694	0.918	0.054
F_82	S1-2	AK203_82.FIN2	24/02/2020 (2)	21:45:27	59.4	5.1	0.451	0.071	0.55869	2.2173	0.349064	1.01	0.11	0.84162	0.922	0.073
D_82	S1-2	AK203_82.FIN2	24/02/2020 (2)	21:45:23	53.1	5.5	0.428	0.047	0.65525	2.33645	0.256573	0.88	0.12	0.79058	0.931	0.084
B_82	S1-2	AK203_82.FIN2	24/02/2020 (2)	21:45:19	62.7	8.8	0.528	0.049	0.41809	1.89394	0.175763	0.86	0.11	0.20525	0.951	0.069
E_82	S1-2	AK203_82.FIN2	24/02/2020 (2)	21:45:25	56.2	5.8	0.466	0.055	0.46775	2.14592	0.253274	0.9	0.12	0.68779	0.961	0.07
C_82	S1-2	AK203_82.FIN2	24/02/2020 (2)	21:45:21	53.8	4.7	0.458	0.062	0.21614	2.18341	0.29557	0.91	0.14	0.81842	0.982	0.072
G_82	S1-2	AK203_82.FIN2	24/02/2020 (2)	21:45:29	56.8	6.3	0.446	0.055	0.54629	2.24215	0.276499	0.95	0.1	0.4888	0.992	0.064
G_95	S1	AK203_95.FIN2	24/02/2020 (2)	22:04:08	43.3	6.2	0.375	0.057	0.18675	2.66667	0.405333	0.9	0.17	0.66074	1.014	0.083
A_45	S2	AK203_45.FIN2	24/02/2020 (2)	20:46:16	39.7	4.2	0.415	0.062	0.44759	2.40964	0.359994	0.77	0.11	0.46216	1.02	0.084
H_80	S1-2	AK203_80.FIN2	24/02/2020 (2)	21:39:19	72.8	8.3	0.663	0.086	0.57636	1.5083	0.195646	0.814	0.085	0.40705	1.1	0.12
F_95	S1	AK203_95.FIN2	24/02/2020 (2)	22:04:06	41	4.1	0.389	0.06	0.098793	2.57069	0.396508	0.77	0.11	0.94243	1.118	0.079
I_34	S2	AK203_34.FIN2	24/02/2020 (2)	20:27:55	26.6	3.5	0.275	0.044	0.20027	3.63636	0.581818	0.72	0.12	0.69401	1.16	0.22
I_95	S1	AK203_95.FIN2	24/02/2020 (2)	22:04:12	26.4	3.9	0.25	0.054	0.4713	4	0.864	0.8	0.13	0.67344	1.16	0.23
I_74	S1-2	AK203_74.FIN2	24/02/2020 (2)	21:30:39	42.7	6.6	0.376	0.059	0.53626	2.65957	0.417327	0.84	0.13	0.54224	1.19	0.23
H_95	S1	AK203_95.FIN2	24/02/2020 (2)	22:04:10	36.9	6.9	0.305	0.066	0.55131	3.27869	0.709487	0.93	0.16	0.53447	1.19	0.12
B_64	S2	AK203_64.FIN2	24/02/2020 (2)	21:15:31	50.3	4.7	0.434	0.067	-0.30228	2.30415	0.355709	0.92	0.17	0.83511	1.24	0.086
G_80	S1-2	AK203_80.FIN2	24/02/2020 (2)	21:39:17	67.6	9.1	0.558	0.066	0.46287	1.79211	0.211971	0.9	0.11	0.51519	1.259	0.087
A_80	S1-2	AK203_80.FIN2	24/02/2020 (2)	21:39:05	54.5	7.3	0.494	0.078	0.52783	2.02429	0.319625	0.79	0.1	0.87556	1.287	0.088
B_80	S1-2	AK203_80.FIN2	24/02/2020 (2)	21:39:07	55.2	4.3	0.472	0.079	0.56595	2.11864	0.354604	0.94	0.19	0.8978	1.322	0.085
H_74	S1-2	AK203_74.FIN2	24/02/2020 (2)	21:30:37	47.4	6.1	0.4	0.059	0.5985	2.5	0.36875	0.9	0.15	0.74841	1.33	0.1
F_80	S1-2	AK203_80.FIN2	24/02/2020 (2)	21:39:15	63.2	5.8	0.559	0.08	0.60184	1.78891	0.256016	0.86	0.1	0.74765	1.333	0.094
E_95	S1	AK203_95.FIN2	24/02/2020 (2)	22:04:04	40	5.7	0.376	0.057	0.27239	2.65957	0.40318	0.76	0.12	0.84277	1.336	0.094
D_80	S1-2	AK203_80.FIN2	24/02/2020 (2)	21:39:11	66.1	5	0.582	0.077	0.087761	1.71821	0.227324	0.87	0.13	0.86548	1.343	0.074
C_64	S2	AK203_64.FIN2	24/02/2020 (2)	21:15:33	40.6	4.1	0.381	0.054	0.30365	2.62467	0.372001	0.81	0.12	0.65166	1.352	0.089
C_80	S1-2	AK203_80.FIN2	24/02/2020 (2)	21:39:09	61.4	6.1	0.547	0.082	0.47984	1.82815	0.274056	0.85	0.11	0.69601	1.366	0.074
E_80	S1-2	AK203_80.FIN2	24/02/2020 (2)	21:39:13	59.4	3.3	0.538	0.068	0.18736	1.85874	0.234933	0.834	0.091	0.81749	1.386	0.072
G_74	S1-2	AK203_74.FIN2	24/02/2020 (2)	21:30:35	44.5	5.1	0.335	0.049	0.14411	2.98508	0.436623	1.03	0.17	0.82222	1.438	0.099
D_64	S2	AK203_64.FIN2	24/02/2020 (2)	21:15:35	33.7	4.3	0.325	0.054	0.4878	3.07692	0.511243	0.79	0.11	0.59073	1.47	0.12
D_95	S1	AK203_95.FIN2	24/02/2020 (2)	22:04:02	42.4	4.7	0.37	0.048	0.3841	2.7027	0.350621	0.86	0.11	0.61023	1.512	0.083
B_95	S1	AK203_95.FIN2	24/02/2020 (2)	22:03:58	49.1	5	0.49	0.06	0.40156	2.04082	0.249896	0.75	0.1	0.6613	1.562	0.091
C_95	S1	AK203_95.FIN2	24/02/2020 (2)	22:04:00	45.2	3.7	0.398	0.049	0.57267	2.51256	0.309336	0.85	0.11	0.85835	1.584	0.084
I_62	S2	AK203_62.FIN2	24/02/2020 (2)	21:13:16	24.1	3.3	0.214	0.042	0.086172	4.6729	0.917111	0.89	0.2	0.71018	1.59	0.26
A_64	S2	AK203_64.FIN2	24/02/2020 (2)	21:15:29	44.5	6	0.369	0.052	0.07019	2.71003	0.381901	0.94	0.19	0.61316	1.6	0.16
A_95	S1	AK203_95.FIN2	24/02/2020 (2)	22:03:56	46.1	5.9	0.445	0.061	0.4565	2.24719	0.308042	0.772	0.097	0.48407	1.65	0.11
E_64	S2	AK203_64.FIN2	24/02/2020 (2)	21:15:37	23.3	3.7	0.204	0.026	0.64982	4.90196	0.62476	0.86	0.13	0.61665	1.84	0.13
F_74	S1-2	AK203_74.FIN2	24/02/2020 (2)	21:30:33	37.7	4.4	0.337	0.043	0.61783	2.96736	0.378624	0.828	0.087	0.39836	1.86	0.21
G_64	S2	AK203_64.FIN2	24/02/2020 (2)	21:15:41	21	2.3	0.187	0.033	0.49978	5.34759	0.943693	0.9	0.16	0.86277	1.89	0.12
H_34	S2	AK203_34.FIN2	24/02/2020 (2)	20:27:53	24.3	2.5	0.261	0.027	0.040228	3.83142	0.396354	0.7	0.1	0.74126	1.94	0.21
E_62	S2	AK203_62.FIN2	24/02/2020 (2)	21:13:08	32.2	3.7	0.284	0.029	0.52762	3.52113	0.359552	0.834	0.09	0.58069	1.97	0.13
H_62	S2	AK203_62.FIN2	24/02/2020 (2)	21:13:14	22.3	2.5	0.205	0.031	-0.12498	4.87805	0.737656	0.85	0.15	0.73178	1.97	0.12
F_64	S2	AK203_64.FIN2	24/02/2020 (2)	21:15:39	20.5	1.9	0.204	0.031	0.17267	4.90196	0.744906	0.79	0.14	0.86693	2.02	0.16
I_64	S2	AK203_64.FIN2	24/02/2020 (2)	21:15:45	14.9	3.3	0.143	0.024	0.19454	6.99301	1.17365	0.79	0.19	0.53638	2.02	0.35
B_45	S2	AK203_45.FIN2	24/02/2020 (2)	20:46:18	31.5	4.7	0.299	0.051	0.45719	3.34448	0.570463	0.81	0.13	0.61472	2.06	0.49
D_62	S2	AK203_62.FIN2	24/02/2020 (2)	21:13:06	32.8	3.1	0.27	0.031	0.17578	3.7037	0.42524	0.93	0.15	0.79249	2.06	0.13
A_74	S1-2	AK203_74.FIN2	24/02/2020 (2)	21:30:23	40.3	4.2	0.374	0.032	0.50159	2.6738	0.228774	0.789	0.078	0.56026	2.06	0.14
G_62	S2	AK203_62.FIN2	24/02/2020 (2)	21:13:12	24.6	2.2	0.212	0.027	-0.035473	4.71698	0.600748	0.89	0.14	0.8144	2.1	0.12
I_75	S2	AK203_75.FIN2	24/02/2020 (2)	21:31:54	24.8	2.9	0.232	0.036	-0.083112	4.31034	0.668847	0.81	0.15	0.73184	2.12	0.37
C_62	S2	AK203_62.FIN2	24/02/2020 (2)	21:13:04	30.5	2.6	0.307	0.036	0.24742	3.25733	0.381967	0.744	0.092	0.68477	2.15	0.12
F_62	S2	AK203_62.FIN2	24/02/2020 (2)	21:13:10	26.8	2.7	0.255	0.029	0.50195	3.92157	0.445982	0.782	0.093	0.6316	2.17	0.11
B_74	S1-2	AK203_74.FIN2	24/02/2020 (2)	21:30:25	39.4	3.6	0.328	0.033	0.69368	3.04878	0.306737	0.875	0.059	0.54877	2.17	0.16
I_85	S2	AK203_85.FIN2	24/02/2020 (2)	21:49:17	21.1	3.5	0.208	0.021	-0.177	4.80769	0.485392	0.76	0.18	0.66318	2.18	0.36
A_85	S2	AK203_85.FIN2	24/02/2020 (2)	21:49:01	26.8	3	0.226	0.033	0.7134	4.42478	0.646096	0.89	0.076	0.66997	2.21	0.14
I_46	S2	AK203_46.FIN2	24/02/2020 (2)	20:49:01	39.2	2.4	0.397	0.033	-0.23168	2.51889	0.209379	0.73	0.1	0.90375	2.22	0.4
I_48	S2	AK203_48.FIN2	24/02/2020 (2)	20:51:30	29.1	3.5	0.263	0.043	0.5835	3.80228	0.621666	0.83	0.12	0.63591	2.25	0.37
B_62	S2	AK203_62.FIN2	24/02/2020 (2)	21:13:02	31.7	2.4	0.32	0.035	0.22068	3.125	0.341797	0.74	0.078	0.75175	2.27	0.11
H_64	S2	AK203_64.FIN2	24/02/2020 (2)	21:15:43	17.2	1.9	0.183	0.024	0.54407	5.46448	0.716653	0.701	0.084	0.82029	2.28	0.13
I_42	S2	AK203_42.FIN2	24/02/2020 (2)	20:42:49	31.2	4.7	0.284	0.021	0.33293	3.52113	0.260365	0.8	0.11	0.1238	2.35	0.43
C_74	S1-2	AK203_74.FIN2	24/02/2020 (2)	21:30:27	34.2	2.7	0.316	0.049	0.47608	3.16456	0.490707	0.771	0.071	0.89191	2.39	0.13
E_74	S1-2	AK203_74.FIN2	24/02/2020 (2)	21:30:31	30.5	2.8	0.287	0.038	0.61254	3.48432	0.461339	0.795	0.075	0.70556	2.39	0.14
B_85	S2	AK203_85.FIN2	24/02/2020 (2)	21:49:03	23.8	2.2	0.221	0.028	0.25704	4.52489	0.573289	0.768	0.085	0.87236	2.39	0.15
C_85	S2	AK203_85.FIN2	24/02/2020 (2)	21:49:05	23.5	1.9	0.205	0.028	0.13838	4.87805	0.66627	0.88	0.14	0.89362	2.409	0.097
D_74	S1-2	AK203_74.FIN2	24/02/2020 (2)	21:30:29	31.3	1.9	0.299	0.024	-0.16965	3.34448	0.268453	0.77	0.064	0.93844	2.41	0.1
H_85	S2	AK203_85.FIN2	24/02/2020 (2)	21:49:15	23.6	2.6	0.212	0.022	0.23245	4.71698	0.489498	0.83	0.13	0.68166	2.41	0.14
I_81	S1-2	AK203_81.FIN2	24/02/2020 (2)	21:44:19	29.4	1.9	0.256	0.026	0.068485	3.90625	0.396728	0.843	0.084	0.84984	2.42	0.49
G_85	S2	AK203_85.FIN2	24/02/2020 (2)	21:49:13	24.8	2.5	0.251	0.03	0.12317	3.98406	0.476183	0.75	0.13	0.81846	2.44	0.1
F_85	S2	AK203_85.FIN2	24/02/2020 (2)	21:49:11	24.1	2.1	0.244	0.023	0.063381	4.09836	0.386321	0.735	0.085	0.71461	2.5	0.1
I_35	S2	AK203_35.FIN2	24/02/2020 (2)	20:29:09	15.2	1	0.148	0.02	-0.11469	6.75676	0.913075	0.79	0.18	0.96595	2.51	0.46
D_85	S2	AK203_85.FIN2	24/02/2020 (2)	21:49:07	21.7	1.7	0.223	0.024	0.49877	4.4843	0.482616	0.72	0.076	0.6663	2.51	0.11
E_85	S2	AK203_85.FIN2	24/02/2020 (2)	21:49:09	23.7	3	0.232	0.023	0.20451	4.31034	0.427319	0.76	0.12	0.48147	2.51	0.12
H_75	S2	AK203_75.FIN2	24/02/2020 (2)	21:31:52	26.5	2.7	0.242	0.02	0.34236	4.13223	0.341507	0.8	0.085	0.19836	2.54	0.13
F_46	S2	AK203_46.FIN2	24/02/2020 (2)	20:48:55	26.2	3.9	0.253	0.03	0.35176	3.95257	0.468684	0.78	0.13	0.58964	2.57	0.13
I_77	S1-2	AK203_77.FIN2	24/02/2020 (2)	21:35:37	24.3	2.8	0.221	0.025	-0.49987	4.52489	0.511865	0.83	0.17	0.85427	2.57	0.44
G_46	S2	AK203_46.FIN2	24/02/2020 (2)	20:48:57	27.8	3.2	0.276	0.031	0.54708	3.62319	0.406952	0.743	0.072	0.53037	2.61	0.17
H_46	S2	AK203_46.FIN2	24/02/2020 (2)	20:48:59	39.6	5.8	0.376	0.045	0.54249	2.65957	0.3183	0.78	0.1	0.23539	2.64	0.13
G_34	S2	AK203_34.FIN2	24/02/2020 (2)	20:27:51	23.2	2.2	0.221	0.027	-0.19161	4.52489	0.552814	0.752	0.099	0.89484	2.66	0.17
G_75	S2	AK203_75.FIN2	24/02/2020 (2)	21:31:50	29.7	3.4	0.279	0.013	0.38233	3.58423	0.167007	0.709	0.051	0.29834	2.74	0.19
I_63	S2	AK203_63.FIN2	24/02/2020 (2)	21:14:31	20	1.5	0.196	0.024	-0.38529	5.10204	0.62474	0.77	0.13	0.91531	2.75	0.5
H_48	S2	AK203_48.FIN2	24/02/2020 (2)	20:51:28	29.4	2.1	0.275	0.031	0.31827	3.63636	0.409917	0.8	0.084	0.71301	2.77	0.13
A_62	S2	AK203_62.FIN2	24/02/2020 (2)	21:13:00	28.3	2.2	0.263	0.02	0.21217	3.80228	0.289147	0.793	0.069	0.619	2.77	0.14
B_46	S2	AK203_46.FIN2	24/02/2020 (2)	20:48:47	16.1	1.6	0.153	0.02	0.13249	6.53595	0.854372	0.8	0.13	0.83787	2.83	0.14
C_46	S2	AK203_46.FIN2	24/02/2020 (2)	20:48:49	17.1	1.8	0.153	0.027	0.18731	6.53595	1.1534	0.89	0.16	0.8215	2.83	0.12
E_46	S2	AK203_46.FIN2	24/02/2020 (2)	20:48:53	18.6	2	0.184	0.032	0.44877	5.43478	0.94518	0.79	0.12	0.80619	2.83	0.12
I_37	S1-2	AK203_37.FIN2	24/02/2020 (2)	20:32:53	22.9	2.7	0.203	0.024	0.34014	4.92611	0.582397	0.83	0.11	0.71727	2.85	0.47
G_77	S1-2	AK203_77.FIN2	24/02/2020 (2)	21:35:33	27.9	2.8	0.253	0.033	0.46409	3.95257	0.515552	0.824	0.094	0.66426	2.85	0.16
D_46	S2	AK203_46.FIN2	24/02/2020 (2)	20:48:51	15.3	1.1	0.137	0.014	-0.12337	7.29927	0.745911	0.84	0.11	0.85647	2.87	0.089
A_75	S2	AK203_75.FIN2	24/02/2020 (2)	21:31:38	34.3	4.1	0.332	0.037	0.52828	3.01205	0.33568	0.77	0.11	0.63349	2.91	0.14
D_77	S1-2	AK203_77.FIN2	24/02/2020 (2)	21:35:27	30.3	1.8	0.279	0.02	0.14065	3.58423	0.256934	0.796	0.063	0.8901	2.91	0.1
I_65	S2	AK203_65.FIN2	24/02/2020 (2)	21:17:00	16	2.7	0.144	0.022	-0.056948	6.94444	1.06096	0.86	0.2	0.68037	2.93	0.56
H_77	S1-2	AK203_77.FIN2	24/02/2020 (2)	21:35:35	27.2	3	0.226	0.017	0.097052	4.42478	0.332837	0.89	0.11	0.58233	2.94	0.18
G_48	S2	AK203_48.FIN2	24/02/2020 (2)	20:51:26	26.4	2	0.249	0.019	-0.29118	4.01606	0.306447	0.789	0.099	0.8141	2.947	0.079
B_75	S2	AK203_75.FIN2	24/02/2020 (2)	21:31:40	37.7	3.3	0.357	0.016	0.36921	2.80112	0.12554	0.762	0.062	0.17464	2.95	0.1
D_81	S1-2	AK203_81.FIN2	24/02/2020 (2)	21:44:09	32.2	3	0.287	0.026	0.4766	3.48432	0.315653	0.822	0.078	0.58679	2.95	0.13
C_81	S1-2	AK203_81.FIN2	24/02/2020 (2)	21:44:07	29.7	2	0.292	0.02	0.10254	3.42466	0.234566	0.743	0.068	0.82107	2.97	0.13
E_77	S1-2	AK203_77.FIN2	24/02/2020 (2)	21:35:29	28	2.7	0.254	0.02	0.14118	3.93701	0.310001	0.811	0.094	0.45933	2.99	0.12
A_81	S1-2	AK203_81.FIN2	24/02/2020 (2)	21:44:03	29.4	3.7	0.277	0.032	0.61383	3.61011	0.417052	0.779	0.083	0.26595	2.99	0.26
A_46	S2	AK203_46.FIN2	24/02/2020 (2)	20:48:45	14.5	1.2	0.151	0.021	0.38042	6.62252	0.921012	0.74	0.11	0.83127	3.02	0.14
H_37	S1-2	AK203_37.FIN2	24/02/2020 (2)	20:32:51	23.4	2.2	0.207	0.026	0.22631	4.83092	0.606782	0.87	0.15	0.86756	3.03	0.16
F_77	S1-2	AK203_77.FIN2	24/02/2020 (2)	21:35:31	26.3	2.2	0.242	0.032	0.48161	4.13223	0.546411	0.817	0.087	0.79926	3.03	0.14
H_81	S1-2	AK203_81.FIN2	24/02/2020 (2)	21:44:17	29.7	2.4	0.245	0.024	0.42891	4.08163	0.399833	0.899	0.098	0.71262	3.06	0.16
F_48	S2	AK203_48.FIN2	24/02/2020 (2)	20:51:24	24.2	1.9	0.229	0.019	-0.085425	4.36681	0.362312	0.784	0.086	0.71713	3.07	0.13
E_81	S1-2	AK203_81.FIN2	24/02/2020 (2)	21:44:11	30.4	2.7	0.257	0.026	0.39871	3.89105	0.393647	0.88	0.11	0.63917	3.07	0.12
B_81	S1-2	AK203_81.FIN2	24/02/2020 (2)	21:44:05	28.4	2.9	0.261	0.023	0.4227	3.83142	0.337635	0.8	0.092	0.61918	3.08	0.23
H_42	S2	AK203_42.FIN2	24/02/2020 (2)	20:42:47	27.5	3	0.274	0.02	0.11601	3.64963	0.266397	0.742	0.089	0.60826	3.14	0.21
I_83	S2	AK203_83.FIN2	24/02/2020 (2)	21:46:48	14.1	2	0.127	0.018	0.00063117	7.87402	1.116	0.83	0.16	0.73163	3.15	0.49
I_8	S2	AK203_8.FIN2	24/02/2020 (2)	19:48:10	30.6	3.2	0.317	0.025	0.65277	3.15457	0.248783	0.701	0.063	0.17487	3.16	0.6
F_34	S2	AK203_34.FIN2	24/02/2020 (2)	20:27:49	21.8	2.1	0.206	0.021	-0.17456	4.85437	0.494863	0.8	0.12	0.77511	3.16	0.16
H_35	S2	AK203_35.FIN2	24/02/2020 (2)	20:29:07	13.9	1.1	0.14	0.02	0.34992	7.14286	1.02041	0.77	0.13	0.89996	3.17	0.14
I_32	S2	AK203_32.FIN2	24/02/2020 (2)	20:25:26	16.9	1.9	0.158	0.019	-0.27806	6.32911	0.761096	0.82	0.16	0.84467	3.2	0.62
E_48	S2	AK203_48.FIN2	24/02/2020 (2)	20:51:22	25.5	2	0.227	0.025	-0.19304	4.40529	0.485164	0.85	0.12	0.84867	3.2	0.15
F_81	S1-2	AK203_81.FIN2	24/02/2020 (2)	21:44:13	27.1	2.3	0.247	0.028	0.071635	4.04858	0.458949	0.84	0.13	0.75803	3.29	0.14
G_42	S2	AK203_42.FIN2	24/02/2020 (2)	20:42:45	27.3	2	0.273	0.033	-0.20638	3.663	0.442781	0.77	0.11	0.88844	3.31	0.15
F_75	S2	AK203_75.FIN2	24/02/2020 (2)	21:31:48	28.9	2.5	0.282	0.031	0.59993	3.5461	0.389819	0.73	0.06	0.7807	3.31	0.19
G_37	S1-2	AK203_37.FIN2	24/02/2020 (2)	20:32:49	21.3	1.6	0.208	0.017	0.17598	4.80769	0.392936	0.756	0.081	0.70774	3.32	0.19
C_77	S1-2	AK203_77.FIN2	24/02/2020 (2)	21:35:25	25.9	2.2	0.246	0.033	0.42371	4.06504	0.54531	0.81	0.12	0.80914	3.34	0.17
A_16	angleS2, S2-3, S3	AK203_16.FIN2	24/02/2020 (2)	20:00:19	6	0.39	0.0695	0.0064	-0.16536	14.3885	1.32498	0.652	0.081	0.86486	16.94	0.66
B_16	angleS2, S2-3, S3	AK203_16.FIN2	24/02/2020 (2)	20:00:21	6.42	0.47	0.0661	0.0065	0.041205	15.1286	1.48768	0.73	0.1	0.85613	17.61	0.43
C_16	angleS2, S2-3, S3	AK203_16.FIN2	24/02/2020 (2)	20:00:23	7.06	0.45	0.0754	0.005	0.11036	13.2626	0.879483	0.684	0.059	0.67956	17.3	0.34
D_16	angleS2, S2-3, S3	AK203_16.FIN2	24/02/2020 (2)	20:00:25	7.03	0.47	0.073	0.0064	0.12787	13.6986	1.20098	0.717	0.083	0.7969	17.05	0.42
E_16	angleS2, S2-3, S3	AK203_16.FIN2	24/02/2020 (2)	20:00:27	8.65	0.71	0.0914	0.0097	0.59903	10.9409	1.16113	0.704	0.073	0.75565	14.5	1
F_16	angleS2, S2-3, S3	AK203_16.FIN2	24/02/2020 (2)	20:00:29	11.6	1.1	0.125	0.014	0.77353	8	0.896	0.682	0.056	0.4831	10.11	0.92
G_16	angleS2, S2-3, S3	AK203_16.FIN2	24/02/2020 (2)	20:00:31	14.69	0.82	0.138	0.015	0.09077	7.24638	0.78765	0.803	0.096	0.84968	7.58	0.32
H_16	angleS2, S2-3, S3	AK203_16.FIN2	24/02/2020 (2)	20:00:33	15.8	0.79	0.154	0.019	0.33608	6.49351	0.801147	0.779	0.09	0.88957	6.06	0.38
I_16	angleS2, S2-3, S3	AK203_16.FIN2	24/02/2020 (2)	20:00:35	17.7	2.2	0.174	0.019	0.29191	5.74713	0.62756	0.75	0.11	0.56136	4.43	0.77
A_17	angleS2, S2-3, S3	AK203_17.FIN2	24/02/2020 (2)	20:01:34	24.2	1.9	0.228	0.021	0.82282	4.38596	0.403971	0.781	0.042	0.42519	10.39	0.4
B_17	angleS2, S2-3, S3	AK203_17.FIN2	24/02/2020 (2)	20:01:36	30.1	1.7	0.292	0.015	0.47702	3.42466	0.175924	0.75	0.045	0.57542	10.69	0.38
C_17	angleS2, S2-3, S3	AK203_17.FIN2	24/02/2020 (2)	20:01:38	30.8	2.1	0.283	0.018	0.65007	3.53357	0.22475	0.789	0.046	0.35863	9.62	0.41
D_17	angleS2, S2-3, S3	AK203_17.FIN2	24/02/2020 (2)	20:01:40	25.1	2	0.22	0.022	0.76694	4.54545	0.454545	0.836	0.059	0.61871	8.5	0.29
E_17	angleS2, S2-3, S3	AK203_17.FIN2	24/02/2020 (2)	20:01:42	14.8	2.7	0.138	0.017	0.87469	7.24638	0.89267	0.762	0.077	-0.28118	8.23	0.26
F_17	angleS2, S2-3, S3	AK203_17.FIN2	24/02/2020 (2)	20:01:44	9.73	0.74	0.0999	0.0058	0.15831	10.01	0.581162	0.713	0.069	0.62663	7.42	0.28
G_17	angleS2, S2-3, S3	AK203_17.FIN2	24/02/2020 (2)	20:01:46	9.02	0.65	0.091	0.0092	0.51162	10.989	1.11098	0.738	0.067	0.82532	7.44	0.25
H_17	angleS2, S2-3, S3	AK203_17.FIN2	24/02/2020 (2)	20:01:48	8.5	0.74	0.083	0.01	0.62522	12.0482	1.45159	0.765	0.074	0.73436	7.82	0.18
I_17	angleS2, S2-3, S3	AK203_17.FIN2	24/02/2020 (2)	20:01:50	7.74	0.81	0.0807	0.0079	0.25766	12.3916	1.21305	0.707	0.086	0.56094	6.6	1.2
A_18	angleS2, S2-3, S3	AK203_18.FIN2	24/02/2020 (2)	20:02:48	24.71	0.99	0.239	0.014	0.21273	4.1841	0.245094	0.761	0.05	0.7933	6.78	0.19
B_18	angleS2, S2-3, S3	AK203_18.FIN2	24/02/2020 (2)	20:02:50	25.1	1.5	0.236	0.013	0.41956	4.23729	0.23341	0.771	0.046	0.52575	6.23	0.16
C_18	angleS2, S2-3, S3	AK203_18.FIN2	24/02/2020 (2)	20:02:52	20.1	1.6	0.186	0.014	0.54453	5.37634	0.404671	0.785	0.066	0.34376	5.63	0.23
D_18	angleS2, S2-3, S3	AK203_18.FIN2	24/02/2020 (2)	20:02:54	16	1.5	0.159	0.014	0.54631	6.28931	0.553776	0.737	0.064	0.44398	4.77	0.18
E_18	angleS2, S2-3, S3	AK203_18.FIN2	24/02/2020 (2)	20:02:56	13.51	0.84	0.144	0.014	0.058541	6.94444	0.675154	0.699	0.071	0.8232	4.26	0.15
F_18	angleS2, S2-3, S3	AK203_18.FIN2	24/02/2020 (2)	20:02:58	14.19	0.91	0.144	0.014	0.079106	6.94444	0.675154	0.735	0.074	0.78302	3.53	0.21
G_18	angleS2, S2-3, S3	AK203_18.FIN2	24/02/2020 (2)	20:03:00	16.2	1.4	0.169	0.016	0.03304	5.91716	0.560204	0.717	0.094	0.71407	3.05	0.18
H_18	angleS2, S2-3, S3	AK203_18.FIN2	24/02/2020 (2)	20:03:02	17	1.2	0.171	0.021	-0.098233	5.84795	0.71817	0.8	0.12	0.69307	2.84	0.12
I_18	angleS2, S2-3, S3	AK203_18.FIN2	24/02/2020 (2)	20:03:04	16.1	1.8	0.183	0.031	0.50661	5.46448	0.925677	0.67	0.1	0.69446	2.45	0.45
A_19	angleS2, S2-3, S3	AK203_19.FIN2	24/02/2020 (2)	20:04:03	35.6	2.6	0.339	0.028	0.56953	2.94985	0.243646	0.774	0.057	0.60576	5.64	0.21
B_19	angleS2, S2-3, S3	AK203_19.FIN2	24/02/2020 (2)	20:04:05	31.6	2.1	0.29	0.026	0.43399	3.44828	0.309156	0.802	0.065	0.67527	5.53	0.25
C_19	angleS2, S2-3, S3	AK203_19.FIN2	24/02/2020 (2)	20:04:07	33.1	2.6	0.291	0.018	0.54368	3.43643	0.212562	0.823	0.057	0.28791	5.25	0.23
D_19	angleS2, S2-3, S3	AK203_19.FIN2	24/02/2020 (2)	20:04:09	30.9	2.9	0.276	0.021	0.75601	3.62319	0.275677	0.809	0.054	0.17483	5.22	0.23
E_19	angleS2, S2-3, S3	AK203_19.FIN2	24/02/2020 (2)	20:04:11	19.8	2.9	0.183	0.03	0.85903	5.46448	0.895817	0.804	0.074	0.57587	6.3	0.38
F_19	angleS2, S2-3, S3	AK203_19.FIN2	24/02/2020 (2)	20:04:13	12.3	1.4	0.12	0.011	0.44432	8.33333	0.763889	0.756	0.092	0.44877	7.38	0.2
G_19	angleS2, S2-3, S3	AK203_19.FIN2	24/02/2020 (2)	20:04:15	8.03	0.95	0.09	0.011	0.14268	11.1111	1.35803	0.68	0.12	0.61955	8.52	0.48
H_19	angleS2, S2-3, S3	AK203_19.FIN2	24/02/2020 (2)	20:04:17	7.17	0.84	0.0802	0.0069	-0.0069276	12.4688	1.07275	0.67	0.11	0.59338	8.37	0.48
I_19	angleS2, S2-3, S3	AK203_19.FIN2	24/02/2020 (2)	20:04:19	6.26	0.78	0.0717	0.0065	0.44339	13.947	1.26437	0.638	0.077	0.26369	8.3	1.4
A_20	CHECK	AK203_20.FIN2	24/02/2020 (2)	20:05:17	9.89	0.58	0.1009	0.0086	0.12659	9.9108	0.844727	0.73	0.072	0.77265	11.42	0.42
B_20	CHECK	AK203_20.FIN2	24/02/2020 (2)	20:05:19	11.47	0.74	0.1111	0.0067	0.23857	9.0009	0.542809	0.753	0.059	0.64822	10.37	0.46
C_20	CHECK	AK203_20.FIN2	24/02/2020 (2)	20:05:21	12.47	0.93	0.1237	0.0092	0.28239	8.08407	0.601241	0.736	0.059	0.56461	9.64	0.25
D_20	CHECK	AK203_20.FIN2	24/02/2020 (2)	20:05:23	13.5	1.1	0.128	0.01	0.1787	7.8125	0.610352	0.771	0.074	0.54205	8.92	0.37
E_20	CHECK	AK203_20.FIN2	24/02/2020 (2)	20:05:25	14.29	0.75	0.141	0.012	0.086132	7.0922	0.603591	0.752	0.071	0.78286	7.84	0.24
F_20	CHECK	AK203_20.FIN2	24/02/2020 (2)	20:05:27	16.15	0.95	0.158	0.013	0.45087	6.32911	0.52075	0.753	0.059	0.7272	7.02	0.3
G_20	CHECK	AK203_20.FIN2	24/02/2020 (2)	20:05:29	16.5	1.5	0.142	0.013	0.71881	7.04225	0.644713	0.846	0.058	0.36251	6.32	0.3
H_20	CHECK	AK203_20.FIN2	24/02/2020 (2)	20:05:31	13.8	1.3	0.128	0.012	0.41881	7.8125	0.732422	0.801	0.087	0.65012	6.57	0.27
I_20	CHECK	AK203_20.FIN2	24/02/2020 (2)	20:05:33	13	1.5	0.118	0.016	0.1914	8.47458	1.14909	0.84	0.14	0.77581	5.11	0.94
A_21	CHECK	AK203_21.FIN2	24/02/2020 (2)	20:09:01	13.8	1.1	0.134	0.013	0.37201	7.46269	0.723992	0.764	0.069	0.62187	12.64	0.57
B_21	CHECK	AK203_21.FIN2	24/02/2020 (2)	20:09:03	15.2	1	0.139	0.011	0.19944	7.19424	0.569329	0.803	0.076	0.70293	12.08	0.21
C_21	CHECK	AK203_21.FIN2	24/02/2020 (2)	20:09:05	15.45	0.49	0.1372	0.0094	0.60303	7.28863	0.499367	0.822	0.049	0.91274	12.37	0.25
D_21	CHECK	AK203_21.FIN2	24/02/2020 (2)	20:09:07	15.3	0.6	0.151	0.011	-0.10263	6.62252	0.482435	0.745	0.064	0.90445	12.56	0.31
E_21	CHECK	AK203_21.FIN2	24/02/2020 (2)	20:09:09	14.35	0.75	0.1541	0.0086	-0.19649	6.48929	0.362154	0.681	0.055	0.74163	12.7	0.23
F_21	CHECK	AK203_21.FIN2	24/02/2020 (2)	20:09:11	14.4	1.1	0.1431	0.0089	-0.049371	6.98812	0.434621	0.739	0.073	0.68562	12.02	0.34
G_21	CHECK	AK203_21.FIN2	24/02/2020 (2)	20:09:13	13.42	0.65	0.143	0.01	-0.4056	6.99301	0.489021	0.697	0.07	0.89503	10.8	0.42
H_21	CHECK	AK203_21.FIN2	24/02/2020 (2)	20:09:15	14.1	1	0.1485	0.0089	0.21796	6.73401	0.403587	0.693	0.055	0.56796	8.91	0.41
I_21	CHECK	AK203_21.FIN2	24/02/2020 (2)	20:09:17	15.24	0.98	0.155	0.014	0.6592	6.45161	0.582726	0.719	0.047	0.69248	6.8	1.2
A_22	angleS2, S2-3, S3	AK203_22.FIN2	24/02/2020 (2)	20:10:15	1.22	0.15	0.0231	0.0017	0.25816	43.29	3.18585	0.385	0.044	0.339	41.6	2
B_22	angleS2, S2-3, S3	AK203_22.FIN2	24/02/2020 (2)	20:10:17	1.051	0.096	0.023	0.0019	0.12492	43.4783	3.59168	0.336	0.039	0.58771	49.4	1.8
C_22	angleS2, S2-3, S3	AK203_22.FIN2	24/02/2020 (2)	20:10:19	1.1	0.1	0.0237	0.002	0.43184	42.1941	3.56068	0.341	0.034	0.54343	54.4	1.2
D_22	angleS2, S2-3, S3	AK203_22.FIN2	24/02/2020 (2)	20:10:21	1.163	0.091	0.0248	0.0021	-0.12672	40.3226	3.41441	0.35	0.048	0.79843	54.98	0.86
E_22	angleS2, S2-3, S3	AK203_22.FIN2	24/02/2020 (2)	20:10:23	1.191	0.095	0.0271	0.0013	0.15336	36.9004	1.77013	0.32	0.031	0.48927	56.4	1.1
F_22	angleS2, S2-3, S3	AK203_22.FIN2	24/02/2020 (2)	20:10:25	1.27	0.11	0.0258	0.0014	0.096534	38.7597	2.10324	0.36	0.039	0.55711	58.13	0.94
G_22	angleS2, S2-3, S3	AK203_22.FIN2	24/02/2020 (2)	20:10:27	1.319	0.075	0.0246	0.0015	-0.1729	40.6504	2.47868	0.395	0.04	0.80061	59.6	1.2
H_22	angleS2, S2-3, S3	AK203_22.FIN2	24/02/2020 (2)	20:10:29	1.422	0.085	0.0248	0.0018	0.284	40.3226	2.92664	0.422	0.036	0.73478	60.2	1.1
I_22	angleS2, S2-3, S3	AK203_22.FIN2	24/02/2020 (2)	20:10:31	1.4	0.15	0.0276	0.0014	-0.011094	36.2319	1.83785	0.37	0.043	0.55692	51.6	8.9
A_23	angleS2, S2-3, S3	AK203_23.FIN2	24/02/2020 (2)	20:11:30	1.273	0.09	0.0251	0.0017	0.0043904	39.8406	2.69837	0.377	0.046	0.78614	50.7	2.2
B_23	angleS2, S2-3, S3	AK203_23.FIN2	24/02/2020 (2)	20:11:32	1.24	0.14	0.0245	0.0014	0.019991	40.8163	2.33236	0.37	0.043	0.43311	54.1	1.9
C_23	angleS2, S2-3, S3	AK203_23.FIN2	24/02/2020 (2)	20:11:34	1.19	0.1	0.0247	0.0018	0.16974	40.4858	2.95038	0.352	0.035	0.61776	53.5	1.1
D_23	angleS2, S2-3, S3	AK203_23.FIN2	24/02/2020 (2)	20:11:36	1.14	0.11	0.0248	0.0017	-0.067672	40.3226	2.76405	0.339	0.04	0.66121	53.02	0.87
E_23	angleS2, S2-3, S3	AK203_23.FIN2	24/02/2020 (2)	20:11:38	1.16	0.12	0.0254	0.0016	0.24449	39.3701	2.48	0.333	0.036	0.38612	51.28	0.99
F_23	angleS2, S2-3, S3	AK203_23.FIN2	24/02/2020 (2)	20:11:40	1.15	0.11	0.024	0.0019	0.36821	41.6667	3.29861	0.352	0.04	0.53202	50.17	0.93
G_23	angleS2, S2-3, S3	AK203_23.FIN2	24/02/2020 (2)	20:11:42	1.161	0.091	0.0261	0.0019	-0.08333	38.3142	2.78916	0.328	0.036	0.67145	49.96	0.99
H_23	angleS2, S2-3, S3	AK203_23.FIN2	24/02/2020 (2)	20:11:44	1.106	0.092	0.0253	0.0019	0.24732	39.5257	2.96833	0.319	0.029	0.33955	48.1	1
I_23	angleS2, S2-3, S3	AK203_23.FIN2	24/02/2020 (2)	20:11:46	1.12	0.11	0.0247	0.0019	0.13913	40.4858	3.11429	0.332	0.036	0.47102	40.9	7.3
A_24	CHECK	AK203_24.FIN2	24/02/2020 (2)	20:12:44	44.9	3	0.421	0.037	0.3455	2.3753	0.208755	0.794	0.071	0.75495	4.76	0.34
B_24	CHECK	AK203_24.FIN2	24/02/2020 (2)	20:12:46	47.3	2.2	0.432	0.032	0.50513	2.31481	0.171468	0.801	0.049	0.78784	3.82	0.16
C_24	CHECK	AK203_24.FIN2	24/02/2020 (2)	20:12:48	48.8	3	0.442	0.044	0.689	2.26244	0.225221	0.815	0.063	0.79758	3.52	0.23
D_24	CHECK	AK203_24.FIN2	24/02/2020 (2)	20:12:50	46.2	2.7	0.427	0.032	0.49707	2.34192	0.175507	0.792	0.066	0.63955	3.25	0.14
E_24	CHECK	AK203_24.FIN2	24/02/2020 (2)	20:12:52	41.7	2.5	0.393	0.034	0.52051	2.54453	0.220137	0.781	0.058	0.75495	3.21	0.13
F_24	CHECK	AK203_24.FIN2	24/02/2020 (2)	20:12:54	33.6	3.7	0.291	0.032	0.72919	3.43643	0.377889	0.845	0.074	0.31786	3.22	0.16
G_24	CHECK	AK203_24.FIN2	24/02/2020 (2)	20:12:56	24.2	1.9	0.232	0.022	0.2007	4.31034	0.40874	0.774	0.086	0.65082	3.471	0.093
H_24	CHECK	AK203_24.FIN2	24/02/2020 (2)	20:12:58	18.8	2	0.194	0.017	0.42981	5.15464	0.451695	0.712	0.076	0.38426	3.55	0.11
I_24	CHECK	AK203_24.FIN2	24/02/2020 (2)	20:13:00	14	1.6	0.148	0.029	-0.13026	6.75676	1.32396	0.78	0.23	0.94854	3.48	0.57
G_35	S2	AK203_35.FIN2	24/02/2020 (2)	20:29:05	13.4	1.6	0.133	0.017	0.50009	7.5188	0.961049	0.748	0.093	0.49187	3.38	0.21
F_42	S2	AK203_42.FIN2	24/02/2020 (2)	20:42:43	26.9	1.5	0.24	0.017	0.038187	4.16667	0.295139	0.798	0.077	0.85355	3.38	0.16
G_81	S1-2	AK203_81.FIN2	24/02/2020 (2)	21:44:15	26.8	3	0.245	0.018	-0.045978	4.08163	0.299875	0.81	0.11	0.6726	3.38	0.16
D_48	S2	AK203_48.FIN2	24/02/2020 (2)	20:51:20	23.8	2.3	0.215	0.025	0.16686	4.65116	0.540833	0.84	0.12	0.64413	3.4	0.17
H_83	S2	AK203_83.FIN2	24/02/2020 (2)	21:46:46	15.9	2	0.147	0.021	0.096148	6.80272	0.971817	0.84	0.16	0.70474	3.43	0.1
I_26	S2	AK203_26.FIN2	24/02/2020 (2)	20:16:44	16	1.4	0.159	0.02	-0.19209	6.28931	0.791108	0.76	0.13	0.87231	3.48	0.68
I_29	S2	AK203_29.FIN2	24/02/2020 (2)	20:20:28	12.9	1.1	0.113	0.021	0.046259	8.84956	1.64461	0.88	0.16	0.90897	3.51	0.62
G_83	S2	AK203_83.FIN2	24/02/2020 (2)	21:46:44	16.8	2	0.156	0.02	-0.072996	6.41026	0.821828	0.84	0.17	0.78643	3.53	0.16
B_77	S1-2	AK203_77.FIN2	24/02/2020 (2)	21:35:23	23.6	2.6	0.223	0.027	0.51295	4.4843	0.542943	0.781	0.078	0.55892	3.56	0.17
I_78	S1-2	AK203_78.FIN2	24/02/2020 (2)	21:36:52	15.9	1.8	0.132	0.025	0.02336	7.57576	1.4348	0.94	0.18	0.84999	3.56	0.64
H_63	S2	AK203_63.FIN2	24/02/2020 (2)	21:14:29	19.4	2	0.179	0.018	0.30879	5.58659	0.56178	0.803	0.097	0.49427	3.58	0.19
I_25	S2	AK203_25.FIN2	24/02/2020 (2)	20:14:15	12.9	1.4	0.143	0.015	-0.21262	6.99301	0.733532	0.68	0.12	0.82019	3.59	0.54
I_9	S2	AK203_9.FIN2	24/02/2020 (2)	19:49:25	14.5	1.8	0.156	0.017	-0.045483	6.41026	0.698554	0.7	0.11	0.72113	3.6	0.63
F_63	S2	AK203_63.FIN2	24/02/2020 (2)	21:14:25	16.2	1.6	0.15	0.014	0.060432	6.66667	0.622222	0.81	0.11	0.63155	3.69	0.16
C_48	S2	AK203_48.FIN2	24/02/2020 (2)	20:51:18	21	2.5	0.209	0.025	0.32516	4.78469	0.572331	0.75	0.1	0.52886	3.76	0.2
F_35	S2	AK203_35.FIN2	24/02/2020 (2)	20:29:03	13.1	1.6	0.129	0.012	0.18077	7.75194	0.72111	0.76	0.11	0.60985	3.78	0.29
A_29	S2	AK203_29.FIN2	24/02/2020 (2)	20:20:12	17	1.3	0.163	0.018	-0.014257	6.13497	0.677481	0.79	0.11	0.81642	3.79	0.15
C_75	S2	AK203_75.FIN2	24/02/2020 (2)	21:31:42	27.9	3.5	0.259	0.031	0.70558	3.861	0.462128	0.787	0.078	0.27332	3.8	0.44
E_34	S2	AK203_34.FIN2	24/02/2020 (2)	20:27:47	21.9	1.8	0.205	0.021	0.22284	4.87805	0.499703	0.798	0.09	0.58205	3.81	0.23
G_63	S2	AK203_63.FIN2	24/02/2020 (2)	21:14:27	17.3	1.9	0.156	0.017	0.21964	6.41026	0.698554	0.82	0.1	0.41146	3.85	0.23
E_42	S2	AK203_42.FIN2	24/02/2020 (2)	20:42:41	23.8	1.5	0.226	0.021	0.25946	4.42478	0.411152	0.778	0.072	0.70747	3.86	0.16
E_63	S2	AK203_63.FIN2	24/02/2020 (2)	21:14:23	16.2	1.4	0.152	0.014	-0.18753	6.57895	0.605956	0.8	0.1	0.70765	3.87	0.14
I_96	S1	AK203_96.FIN2	24/02/2020 (2)	22:09:10	19.8	1.5	0.195	0.021	0.55565	5.12821	0.552268	0.75	0.077	0.81652	3.87	0.75
B_42	S2	AK203_42.FIN2	24/02/2020 (2)	20:42:35	24	2.4	0.219	0.03	0.28283	4.56621	0.625508	0.83	0.11	0.68649	3.92	0.22
F_83	S2	AK203_83.FIN2	24/02/2020 (2)	21:46:42	17.2	2	0.157	0.02	0.60172	6.36943	0.811392	0.82	0.1	0.71168	3.92	0.2
B_48	S2	AK203_48.FIN2	24/02/2020 (2)	20:51:16	20.6	2.7	0.198	0.013	0.037922	5.05051	0.331599	0.74	0.11	0.42502	3.96	0.13
B_29	S2	AK203_29.FIN2	24/02/2020 (2)	20:20:14	14.4	1.5	0.162	0.02	0.21664	6.17284	0.762079	0.664	0.089	0.63537	3.97	0.19
C_42	S2	AK203_42.FIN2	24/02/2020 (2)	20:42:37	24	2.3	0.231	0.022	0.33469	4.329	0.412286	0.77	0.1	0.62649	3.98	0.17
A_65	S2	AK203_65.FIN2	24/02/2020 (2)	21:16:44	14.3	1.5	0.153	0.018	0.026132	6.53595	0.768935	0.72	0.12	0.69428	3.99	0.2
H_9	S2	AK203_9.FIN2	24/02/2020 (2)	19:49:23	14.1	1.5	0.145	0.015	0.16303	6.89655	0.713436	0.723	0.092	0.5779	4.01	0.16
A_77	S1-2	AK203_77.FIN2	24/02/2020 (2)	21:35:21	19.6	1.4	0.202	0.021	0.15593	4.9505	0.514655	0.729	0.086	0.90357	4.03	0.2
D_29	S2	AK203_29.FIN2	24/02/2020 (2)	20:20:18	15.6	1.4	0.147	0.014	0.22625	6.80272	0.647878	0.784	0.088	0.60449	4.07	0.11
D_42	S2	AK203_42.FIN2	24/02/2020 (2)	20:42:39	23	2.4	0.223	0.014	0.51109	4.4843	0.281526	0.747	0.073	0.17586	4.07	0.16
E_29	S2	AK203_29.FIN2	24/02/2020 (2)	20:20:20	15.3	1.6	0.142	0.013	0.1774	7.04225	0.644713	0.8	0.1	0.55783	4.09	0.11
H_65	S2	AK203_65.FIN2	24/02/2020 (2)	21:16:58	13.7	1.8	0.123	0.021	0.15457	8.13008	1.38806	0.9	0.21	0.77994	4.09	0.22
B_65	S2	AK203_65.FIN2	24/02/2020 (2)	21:16:46	12.5	1.6	0.136	0.013	-0.32685	7.35294	0.702855	0.69	0.12	0.69562	4.14	0.22
C_29	S2	AK203_29.FIN2	24/02/2020 (2)	20:20:16	14	1	0.149	0.014	0.27747	6.71141	0.630602	0.696	0.074	0.71033	4.16	0.12
I_79	S1-2	AK203_79.FIN2	24/02/2020 (2)	21:38:06	25.1	2.5	0.245	0.026	0.42778	4.08163	0.433153	0.75	0.071	0.69251	4.16	0.7
A_48	S2	AK203_48.FIN2	24/02/2020 (2)	20:51:14	21.9	2.3	0.193	0.016	0.33459	5.18135	0.429542	0.835	0.084	0.46635	4.19	0.23
F_37	S1-2	AK203_37.FIN2	24/02/2020 (2)	20:32:47	19.76	0.94	0.19	0.017	-0.19042	5.26316	0.470914	0.781	0.097	0.95229	4.22	0.24
H_29	S2	AK203_29.FIN2	24/02/2020 (2)	20:20:26	14.1	1.2	0.124	0.016	0.27914	8.06452	1.04058	0.87	0.12	0.8574	4.23	0.14
I_53	S1-2	AK203_53.FIN2	24/02/2020 (2)	20:59:36	15.3	1.8	0.123	0.023	-0.2218	8.13008	1.52026	0.96	0.16	0.82915	4.24	0.58
D_63	S2	AK203_63.FIN2	24/02/2020 (2)	21:14:21	15.8	1.4	0.135	0.011	-0.33003	7.40741	0.603567	0.87	0.11	0.77107	4.26	0.18
H_8	S2	AK203_8.FIN2	24/02/2020 (2)	19:48:08	30.7	2.2	0.295	0.021	0.5489	3.38983	0.24131	0.759	0.053	0.4692	4.27	0.17
G_9	S2	AK203_9.FIN2	24/02/2020 (2)	19:49:21	14.3	1.4	0.143	0.015	0.35962	6.99301	0.733532	0.739	0.086	0.58687	4.27	0.15
C_65	S2	AK203_65.FIN2	24/02/2020 (2)	21:16:48	13.6	1.7	0.136	0.015	-0.18175	7.35294	0.810986	0.76	0.14	0.76386	4.31	0.2
C_45	S2	AK203_45.FIN2	24/02/2020 (2)	20:46:20	21.9	1.5	0.22	0.025	0.097038	4.54545	0.516529	0.761	0.096	0.79597	4.32	0.48
H_32	S2	AK203_32.FIN2	24/02/2020 (2)	20:25:24	14.7	1.4	0.161	0.014	-0.23158	6.21118	0.540103	0.683	0.091	0.6832	4.37	0.18
E_75	S2	AK203_75.FIN2	24/02/2020 (2)	21:31:46	22.1	2	0.217	0.024	0.27437	4.6083	0.509673	0.76	0.11	0.73331	4.37	0.3
G_29	S2	AK203_29.FIN2	24/02/2020 (2)	20:20:24	13.4	1.4	0.144	0.017	0.45155	6.94444	0.81983	0.698	0.09	0.70068	4.4	0.17
D_65	S2	AK203_65.FIN2	24/02/2020 (2)	21:16:50	12.9	1.4	0.13	0.012	0.0077606	7.69231	0.710059	0.737	0.095	0.5589	4.42	0.18
G_65	S2	AK203_65.FIN2	24/02/2020 (2)	21:16:56	13.2	1.3	0.141	0.017	0.097244	7.0922	0.855088	0.71	0.11	0.80789	4.42	0.2
F_9	S2	AK203_9.FIN2	24/02/2020 (2)	19:49:19	13.4	1.2	0.134	0.015	0.56278	7.46269	0.835375	0.734	0.064	0.52101	4.45	0.15
A_25	S2	AK203_25.FIN2	24/02/2020 (2)	20:13:59	19.6	2	0.191	0.015	0.21968	5.2356	0.411173	0.755	0.083	0.56105	4.45	0.2
B_25	S2	AK203_25.FIN2	24/02/2020 (2)	20:14:01	17	1.1	0.177	0.018	0.64259	5.64972	0.574547	0.707	0.055	0.73808	4.45	0.15
F_29	S2	AK203_29.FIN2	24/02/2020 (2)	20:20:22	14.3	1.4	0.129	0.018	0.36369	7.75194	1.08167	0.85	0.11	0.7657	4.45	0.21
D_34	S2	AK203_34.FIN2	24/02/2020 (2)	20:27:45	17.5	1.6	0.1691	0.0098	0.38697	5.91366	0.34272	0.728	0.075	0.54728	4.45	0.2
A_42	S2	AK203_42.FIN2	24/02/2020 (2)	20:42:33	22.4	2.6	0.196	0.015	-0.24695	5.10204	0.390462	0.85	0.13	0.62369	4.45	0.22
E_65	S2	AK203_65.FIN2	24/02/2020 (2)	21:16:52	13.7	1.7	0.132	0.015	-0.14674	7.57576	0.860881	0.8	0.15	0.67415	4.46	0.15
I_61	S2	AK203_61.FIN2	24/02/2020 (2)	21:12:02	21.1	2	0.212	0.022	-0.59152	4.71698	0.489498	0.75	0.13	0.89593	4.51	0.78
H_25	S2	AK203_25.FIN2	24/02/2020 (2)	20:14:13	12.65	0.69	0.1288	0.0097	0.3614	7.76398	0.584709	0.724	0.063	0.79433	4.54	0.12
A_34	S2	AK203_34.FIN2	24/02/2020 (2)	20:27:39	17.5	2.1	0.174	0.014	0.38854	5.74713	0.462413	0.741	0.083	0.37043	4.56	0.25
B_34	S2	AK203_34.FIN2	24/02/2020 (2)	20:27:41	17.9	1.8	0.164	0.012	0.059111	6.09756	0.446163	0.806	0.096	0.59962	4.56	0.2
E_83	S2	AK203_83.FIN2	24/02/2020 (2)	21:46:40	16.7	1.5	0.164	0.02	-0.013351	6.09756	0.743605	0.78	0.11	0.83003	4.58	0.28
C_27	S2	AK203_27.FIN2	24/02/2020 (2)	20:17:46	14.4	1.3	0.144	0.013	-0.19254	6.94444	0.626929	0.744	0.098	0.82314	4.6	0.2
F_65	S2	AK203_65.FIN2	24/02/2020 (2)	21:16:54	13.8	1.1	0.125	0.01	-0.072531	8	0.64	0.82	0.096	0.74102	4.6	0.19
C_63	S2	AK203_63.FIN2	24/02/2020 (2)	21:14:19	15.1	1.4	0.131	0.014	-0.37577	7.63359	0.815803	0.89	0.15	0.86843	4.61	0.24
C_25	S2	AK203_25.FIN2	24/02/2020 (2)	20:14:03	15.2	1.3	0.157	0.021	0.52464	6.36943	0.851962	0.728	0.084	0.70828	4.64	0.17
F_69	S2	AK203_69.FIN2	24/02/2020 (2)	21:23:06	25.6	2	0.234	0.017	0.17553	4.2735	0.310468	0.803	0.08	0.62743	4.64	0.17
D_27	S2	AK203_27.FIN2	24/02/2020 (2)	20:17:48	14.4	1.7	0.131	0.014	0.69467	7.63359	0.815803	0.798	0.069	0.36173	4.66	0.2
C_34	S2	AK203_34.FIN2	24/02/2020 (2)	20:27:43	17.1	1.4	0.168	0.014	0.30393	5.95238	0.496032	0.744	0.073	0.53117	4.67	0.21
B_53	S1-2	AK203_53.FIN2	24/02/2020 (2)	20:59:22	15.7	1	0.172	0.017	0.66843	5.81395	0.574635	0.672	0.047	0.72552	4.67	0.26
A_33	S2check	AK203_33.FIN2	24/02/2020 (2)	20:26:24	14.9	1.2	0.132	0.016	0.25954	7.57576	0.918274	0.86	0.13	0.86752	5.29	0.18
B_33	S2check	AK203_33.FIN2	24/02/2020 (2)	20:26:26	13.5	1.4	0.139	0.013	0.56841	7.19424	0.672843	0.711	0.072	0.49279	5.73	0.2
C_33	S2check	AK203_33.FIN2	24/02/2020 (2)	20:26:28	13.3	1.3	0.133	0.014	0.29822	7.5188	0.791452	0.75	0.1	0.70693	5.48	0.18
D_33	S2check	AK203_33.FIN2	24/02/2020 (2)	20:26:30	14.8	1.1	0.132	0.015	0.13419	7.57576	0.860881	0.85	0.1	0.81558	5.26	0.19
E_33	S2check	AK203_33.FIN2	24/02/2020 (2)	20:26:32	13.19	0.96	0.117	0.014	0.30004	8.54701	1.02272	0.86	0.13	0.86573	5.63	0.19
F_33	S2check	AK203_33.FIN2	24/02/2020 (2)	20:26:34	14.3	1.2	0.116	0.012	0.079568	8.62069	0.891795	0.93	0.13	0.84254	5.68	0.15
G_33	S2check	AK203_33.FIN2	24/02/2020 (2)	20:26:36	15.84	0.89	0.138	0.019	0.084324	7.24638	0.99769	0.89	0.13	0.92182	5.49	0.14
H_33	S2check	AK203_33.FIN2	24/02/2020 (2)	20:26:38	14.6	1.2	0.151	0.02	0.37815	6.62252	0.877154	0.732	0.085	0.69464	5.48	0.23
I_33	S2check	AK203_33.FIN2	24/02/2020 (2)	20:26:40	14.1	1.2	0.127	0.018	0.2	7.87402	1.116	0.84	0.12	0.68212	4.86	0.98
C_79	S1-2	AK203_79.FIN2	24/02/2020 (2)	21:37:54	35.5	2.1	0.312	0.017	0.056953	3.20513	0.174638	0.824	0.06	0.63448	4.68	0.15
H_79	S1-2	AK203_79.FIN2	24/02/2020 (2)	21:38:04	28	1.6	0.268	0.021	0.21088	3.73134	0.292381	0.771	0.072	0.82278	4.68	0.17
E_9	S2	AK203_9.FIN2	24/02/2020 (2)	19:49:17	12.4	0.99	0.1248	0.0084	0.1165	8.01282	0.539324	0.731	0.078	0.55558	4.7	0.14
D_79	S1-2	AK203_79.FIN2	24/02/2020 (2)	21:37:56	36.4	2.1	0.322	0.023	-0.10352	3.10559	0.221828	0.831	0.077	0.76423	4.71	0.2
H_78	S1-2	AK203_78.FIN2	24/02/2020 (2)	21:36:50	13.5	1.3	0.113	0.013	0.0015403	8.84956	1.01809	0.91	0.13	0.72585	4.74	0.22
E_25	S2	AK203_25.FIN2	24/02/2020 (2)	20:14:07	13.8	1.3	0.13	0.014	0.48765	7.69231	0.828402	0.784	0.079	0.54452	4.76	0.2
E_69	S2	AK203_69.FIN2	24/02/2020 (2)	21:23:04	27.5	2.1	0.253	0.021	0.10496	3.95257	0.328079	0.806	0.094	0.81046	4.77	0.19
D_25	S2	AK203_25.FIN2	24/02/2020 (2)	20:14:05	14.1	1.2	0.144	0.012	0.25768	6.94444	0.578704	0.724	0.077	0.63345	4.8	0.22
D_75	S2	AK203_75.FIN2	24/02/2020 (2)	21:31:44	21.2	1.7	0.201	0.015	0.27675	4.97512	0.371278	0.771	0.076	0.58351	4.8	0.19
E_35	S2	AK203_35.FIN2	24/02/2020 (2)	20:29:01	11.4	1.1	0.112	0.014	0.39151	8.92857	1.11607	0.77	0.1	0.75969	4.84	0.39
G_32	S2	AK203_32.FIN2	24/02/2020 (2)	20:25:22	13.6	1.4	0.1443	0.0098	0.0098738	6.93001	0.470645	0.692	0.085	0.48643	4.85	0.17
B_69	S2	AK203_69.FIN2	24/02/2020 (2)	21:22:58	29.1	2.6	0.263	0.018	0.35216	3.80228	0.260232	0.802	0.069	0.74925	4.85	0.2
C_69	S2	AK203_69.FIN2	24/02/2020 (2)	21:23:00	31.8	2.7	0.28	0.023	0.40213	3.57143	0.293367	0.828	0.072	0.46626	4.86	0.19
F_25	S2	AK203_25.FIN2	24/02/2020 (2)	20:14:09	12.6	1.4	0.13	0.013	-0.015878	7.69231	0.769231	0.72	0.11	0.60937	4.87	0.23
G_25	S2	AK203_25.FIN2	24/02/2020 (2)	20:14:11	11.8	1.1	0.133	0.01	0.21013	7.5188	0.565323	0.645	0.058	0.41452	4.87	0.15
H_26	S2	AK203_26.FIN2	24/02/2020 (2)	20:16:42	14.8	0.89	0.151	0.017	0.24258	6.62252	0.745581	0.736	0.079	0.7928	4.87	0.33
I_5	S2	AK203_5.FIN2	24/02/2020 (2)	19:40:43	12.4	1.2	0.126	0.015	0.085838	7.93651	0.944822	0.74	0.12	0.69769	4.96	0.76
G_69	S2	AK203_69.FIN2	24/02/2020 (2)	21:23:08	21.9	1.5	0.21	0.016	0.12994	4.7619	0.362812	0.767	0.073	0.73858	4.96	0.13
D_69	S2	AK203_69.FIN2	24/02/2020 (2)	21:23:02	29.3	2.4	0.276	0.023	0.3275	3.62319	0.301932	0.781	0.081	0.62594	4.97	0.22
A_69	S2	AK203_69.FIN2	24/02/2020 (2)	21:22:56	26.7	2	0.269	0.033	0.30831	3.71747	0.456047	0.76	0.11	0.86276	4.98	0.26
B_79	S1-2	AK203_79.FIN2	24/02/2020 (2)	21:37:52	30.3	1.9	0.294	0.021	0.073403	3.40136	0.242954	0.756	0.07	0.71867	4.98	0.2
D_9	S2	AK203_9.FIN2	24/02/2020 (2)	19:49:15	13	1.1	0.131	0.012	0.39197	7.63359	0.69926	0.732	0.083	0.59252	4.99	0.24
E_79	S1-2	AK203_79.FIN2	24/02/2020 (2)	21:37:58	34.2	2.3	0.299	0.026	-0.068407	3.34448	0.290824	0.849	0.093	0.80837	5.04	0.26
I_6	S2	AK203_6.FIN2	24/02/2020 (2)	19:45:41	13.5	1.2	0.145	0.012	0.32922	6.89655	0.570749	0.678	0.067	0.79447	5.07	0.87
A_79	S1-2	AK203_79.FIN2	24/02/2020 (2)	21:37:50	27.8	1.5	0.26	0.013	0.34065	3.84615	0.192308	0.782	0.048	0.54303	5.08	0.17
E_37	S1-2	AK203_37.FIN2	24/02/2020 (2)	20:32:45	18.7	1.1	0.173	0.018	0.020294	5.78035	0.601423	0.82	0.11	0.89722	5.12	0.21
G_79	S1-2	AK203_79.FIN2	24/02/2020 (2)	21:38:02	30.5	2.1	0.274	0.025	0.32208	3.64963	0.332996	0.82	0.073	0.60279	5.13	0.2
I_69	S2	AK203_69.FIN2	24/02/2020 (2)	21:23:12	17	1	0.164	0.016	-0.13595	6.09756	0.594884	0.77	0.1	0.88196	5.16	0.81
A_78	S1-2	AK203_78.FIN2	24/02/2020 (2)	21:36:36	13.4	1.2	0.123	0.015	-0.063521	8.13008	0.991473	0.83	0.12	0.72686	5.18	0.25
G_8	S2	AK203_8.FIN2	24/02/2020 (2)	19:48:06	28	1.8	0.262	0.023	0.57754	3.81679	0.335062	0.784	0.056	0.62496	5.2	0.33
B_27	S2	AK203_27.FIN2	24/02/2020 (2)	20:17:44	14.8	1.7	0.131	0.014	-0.10257	7.63359	0.815803	0.85	0.14	0.70454	5.21	0.21
A_53	S1-2	AK203_53.FIN2	24/02/2020 (2)	20:59:20	14.2	1.1	0.144	0.015	0.6062	6.94444	0.72338	0.733	0.06	0.7055	5.22	0.28
G_26	S2	AK203_26.FIN2	24/02/2020 (2)	20:16:40	14.4	1.2	0.146	0.012	-0.067909	6.84931	0.562957	0.73	0.085	0.66877	5.23	0.22
C_53	S1-2	AK203_53.FIN2	24/02/2020 (2)	20:59:24	14.6	1.5	0.157	0.018	0.37016	6.36943	0.730253	0.688	0.081	0.54851	5.23	0.28
H_61	S2	AK203_61.FIN2	24/02/2020 (2)	21:12:00	25.3	2.6	0.234	0.024	0.24404	4.2735	0.438308	0.81	0.11	0.64284	5.26	0.2
D_83	S2	AK203_83.FIN2	24/02/2020 (2)	21:46:38	15.6	1.2	0.157	0.016	-0.4074	6.36943	0.649114	0.749	0.095	0.84084	5.26	0.24
B_78	S1-2	AK203_78.FIN2	24/02/2020 (2)	21:36:38	13.5	1.1	0.1271	0.0092	0.36822	7.86782	0.569504	0.772	0.07	0.56766	5.28	0.23
G_61	S2	AK203_61.FIN2	24/02/2020 (2)	21:11:58	34.9	3.7	0.318	0.037	0.66856	3.14465	0.365887	0.809	0.087	0.53041	5.3	0.13
I_7	S2	AK203_7.FIN2	24/02/2020 (2)	19:46:56	16.3	1.2	0.153	0.02	0.21654	6.53595	0.854372	0.797	0.098	0.75525	5.31	0.89
C_9	S2	AK203_9.FIN2	24/02/2020 (2)	19:49:13	12.83	0.98	0.136	0.017	0.13688	7.35294	0.919118	0.72	0.11	0.82309	5.33	0.3
F_26	S2	AK203_26.FIN2	24/02/2020 (2)	20:16:38	14.3	1.3	0.151	0.012	0.2657	6.62252	0.526293	0.699	0.078	0.46153	5.33	0.17
B_63	S2	AK203_63.FIN2	24/02/2020 (2)	21:14:17	12.8	1.5	0.1148	0.0096	0.051675	8.7108	0.728429	0.82	0.12	0.62087	5.34	0.24
F_61	S2	AK203_61.FIN2	24/02/2020 (2)	21:11:56	42.3	2.1	0.383	0.021	0.40923	2.61097	0.14316	0.802	0.046	0.54162	5.37	0.15
G_78	S1-2	AK203_78.FIN2	24/02/2020 (2)	21:36:48	12.6	1	0.122	0.012	0.29314	8.19672	0.806235	0.769	0.086	0.71518	5.39	0.18
D_35	S2	AK203_35.FIN2	24/02/2020 (2)	20:28:59	10.48	0.78	0.1	0.011	-0.10831	10	1.1	0.79	0.11	0.81025	5.4	0.18
F_79	S1-2	AK203_79.FIN2	24/02/2020 (2)	21:38:00	31.6	1.9	0.286	0.024	0.13058	3.4965	0.293413	0.816	0.07	0.77491	5.4	0.21
D_53	S1-2	AK203_53.FIN2	24/02/2020 (2)	20:59:26	14	1.1	0.134	0.013	0.10223	7.46269	0.723992	0.781	0.097	0.71691	5.47	0.22
D_5	S2	AK203_5.FIN2	24/02/2020 (2)	19:40:33	15.29	0.99	0.1324	0.0086	0.2339	7.55287	0.490594	0.843	0.069	0.64555	5.48	0.19
E_27	S2	AK203_27.FIN2	24/02/2020 (2)	20:17:50	10.8	1.2	0.1138	0.0095	0.084774	8.78735	0.733566	0.705	0.097	0.59967	5.48	0.24
C_35	S2	AK203_35.FIN2	24/02/2020 (2)	20:28:57	10.22	0.66	0.0959	0.0085	0.15123	10.4275	0.924234	0.786	0.072	0.72901	5.49	0.2
I_30	S2	AK203_30.FIN2	24/02/2020 (2)	20:21:42	72.2	5	0.623	0.037	0.5741	1.60514	0.0953291	0.841	0.051	0.2553	5.5	1.1
C_78	S1-2	AK203_78.FIN2	24/02/2020 (2)	21:36:40	12.44	0.91	0.129	0.019	0.3521	7.75194	1.14176	0.744	0.094	0.85788	5.51	0.25
H_96	S1	AK203_96.FIN2	24/02/2020 (2)	22:09:08	18.9	1.1	0.1782	0.0096	0.27593	5.61167	0.302312	0.772	0.054	0.64528	5.52	0.25
I_45	S2	AK203_45.FIN2	24/02/2020 (2)	20:46:32	20.3	1.8	0.199	0.024	0.33227	5.02513	0.606045	0.759	0.089	0.68453	5.53	0.95
A_44	angleS2, S2-3, S3	AK203_44.FIN2	24/02/2020 (2)	20:45:02	18.4	1.5	0.175	0.012	0.37967	5.71429	0.391837	0.771	0.066	0.53546	6.2	0.34
B_44	angleS2, S2-3, S3	AK203_44.FIN2	24/02/2020 (2)	20:45:04	17.9	1.4	0.1765	0.0082	0.50511	5.66572	0.263223	0.731	0.048	0.11761	6.78	0.22
C_44	angleS2, S2-3, S3	AK203_44.FIN2	24/02/2020 (2)	20:45:06	20.4	1.3	0.189	0.011	0.065194	5.29101	0.307942	0.785	0.063	0.6142	5.95	0.22
D_44	angleS2, S2-3, S3	AK203_44.FIN2	24/02/2020 (2)	20:45:08	21.5	1.7	0.201	0.013	0.25729	4.97512	0.321774	0.78	0.063	0.51238	5.56	0.14
E_44	angleS2, S2-3, S3	AK203_44.FIN2	24/02/2020 (2)	20:45:10	21.6	1.1	0.187	0.012	0.38372	5.34759	0.343161	0.819	0.065	0.69802	5.59	0.2
F_44	angleS2, S2-3, S3	AK203_44.FIN2	24/02/2020 (2)	20:45:12	20.1	1.8	0.195	0.022	0.47392	5.12821	0.578567	0.766	0.071	0.56811	5.81	0.26
G_44	angleS2, S2-3, S3	AK203_44.FIN2	24/02/2020 (2)	20:45:14	18.4	1.6	0.177	0.012	0.4022	5.64972	0.383032	0.758	0.065	0.50578	6.77	0.36
H_44	angleS2, S2-3, S3	AK203_44.FIN2	24/02/2020 (2)	20:45:16	18.1	1.4	0.172	0.013	0.39318	5.81395	0.439427	0.771	0.063	0.47	7.53	0.34
I_44	angleS2, S2-3, S3	AK203_44.FIN2	24/02/2020 (2)	20:45:18	17.4	1.6	0.163	0.013	0.67785	6.13497	0.489292	0.781	0.068	0.33258	6.8	1.1
A_63	S2	AK203_63.FIN2	24/02/2020 (2)	21:14:15	11.03	0.7	0.109	0.016	-0.44392	9.17431	1.34669	0.81	0.15	0.93993	5.54	0.18
G_6	S2	AK203_6.FIN2	24/02/2020 (2)	19:45:37	18.1	1.4	0.171	0.013	-0.024679	5.84795	0.444581	0.779	0.08	0.65293	5.55	0.21
C_5	S2	AK203_5.FIN2	24/02/2020 (2)	19:40:31	15.4	1.3	0.142	0.012	-0.076199	7.04225	0.59512	0.805	0.099	0.70344	5.59	0.26
E_26	S2	AK203_26.FIN2	24/02/2020 (2)	20:16:36	16.8	1.6	0.162	0.012	0.025427	6.17284	0.457247	0.763	0.09	0.65885	5.61	0.2
F_32	S2	AK203_32.FIN2	24/02/2020 (2)	20:25:20	11.4	0.94	0.122	0.014	0.35356	8.19672	0.940607	0.698	0.079	0.70746	5.61	0.3
H_69	S2	AK203_69.FIN2	24/02/2020 (2)	21:23:10	18.4	1.5	0.186	0.018	0.53335	5.37634	0.520291	0.727	0.062	0.62595	5.62	0.27
H_53	S1-2	AK203_53.FIN2	24/02/2020 (2)	20:59:34	12.67	0.96	0.118	0.014	0.064103	8.47458	1.00546	0.82	0.12	0.82654	5.69	0.47
C_32	S2	AK203_32.FIN2	24/02/2020 (2)	20:25:14	12.7	1.4	0.125	0.01	0.088246	8	0.64	0.747	0.088	0.48665	5.7	0.27
E_78	S1-2	AK203_78.FIN2	24/02/2020 (2)	21:36:44	12.7	1.2	0.124	0.014	0.44419	8.06452	0.91051	0.765	0.082	0.73184	5.73	0.21
F_78	S1-2	AK203_78.FIN2	24/02/2020 (2)	21:36:46	13.08	0.99	0.13	0.01	0.3757	7.69231	0.591716	0.738	0.06	0.52916	5.73	0.17
I_27	S2	AK203_27.FIN2	24/02/2020 (2)	20:17:58	9.4	1.1	0.1	0.011	0.085521	10	1.1	0.691	0.087	0.74217	5.74	0.96
I_68	S2	AK203_68.FIN2	24/02/2020 (2)	21:21:58	9.9	1.7	0.094	0.01	0.53209	10.6383	1.13173	0.77	0.13	0.11405	5.75	0.99
E_5	S2	AK203_5.FIN2	24/02/2020 (2)	19:40:35	14.28	0.74	0.136	0.01	0.24283	7.35294	0.540657	0.773	0.067	0.83804	5.77	0.21
H_6	S2	AK203_6.FIN2	24/02/2020 (2)	19:45:39	14	0.97	0.139	0.016	0.37616	7.19424	0.828114	0.757	0.082	0.77851	5.78	0.21
A_6	S2	AK203_6.FIN2	24/02/2020 (2)	19:45:25	23.4	1.6	0.211	0.018	0.062405	4.73934	0.404304	0.822	0.081	0.68827	5.86	0.23
B_35	S2	AK203_35.FIN2	24/02/2020 (2)	20:28:55	9.75	0.79	0.092	0.011	-0.13441	10.8696	1.29962	0.81	0.14	0.89394	5.87	0.27
D_78	S1-2	AK203_78.FIN2	24/02/2020 (2)	21:36:42	12.9	1.1	0.115	0.015	-0.068114	8.69565	1.13422	0.86	0.12	0.86593	5.87	0.29
E_53	S1-2	AK203_53.FIN2	24/02/2020 (2)	20:59:28	13.12	0.94	0.122	0.01	0.32954	8.19672	0.671862	0.792	0.079	0.69242	5.88	0.26
A_47	S2check	AK203_47.FIN2	24/02/2020 (2)	20:50:00	14.9	1	0.144	0.011	-0.029785	6.94444	0.530478	0.765	0.075	0.73944	5.91	0.19
B_47	S2check	AK203_47.FIN2	24/02/2020 (2)	20:50:02	12.52	0.96	0.132	0.013	0.22604	7.57576	0.746097	0.702	0.063	0.55587	6.58	0.32
C_47	S2check	AK203_47.FIN2	24/02/2020 (2)	20:50:04	11.72	0.95	0.115	0.012	0.44123	8.69565	0.907372	0.762	0.088	0.80803	6.76	0.25
D_47	S2check	AK203_47.FIN2	24/02/2020 (2)	20:50:06	11.95	0.73	0.118	0.01	0.018077	8.47458	0.718184	0.756	0.089	0.85685	6.69	0.22
E_47	S2check	AK203_47.FIN2	24/02/2020 (2)	20:50:08	11.06	0.71	0.11	0.01	0.442	9.09091	0.826446	0.746	0.068	0.74956	7.15	0.26
F_47	S2check	AK203_47.FIN2	24/02/2020 (2)	20:50:10	10.48	0.77	0.106	0.013	0.1345	9.43396	1.15699	0.712	0.091	0.93413	7.24	0.33
G_47	S2check	AK203_47.FIN2	24/02/2020 (2)	20:50:12	10.57	0.98	0.115	0.017	-0.1201	8.69565	1.28544	0.72	0.12	0.8404	6.02	0.27
H_47	S2check	AK203_47.FIN2	24/02/2020 (2)	20:50:14	12.5	1.1	0.117	0.014	0.3341	8.54701	1.02272	0.8	0.1	0.75268	4.85	0.33
I_47	S2check	AK203_47.FIN2	24/02/2020 (2)	20:50:16	13.4	2.3	0.129	0.016	-0.24531	7.75194	0.961481	0.79	0.2	0.72296	3.1	0.63
F_12	S2	AK203_12.FIN2	24/02/2020 (2)	19:54:17	16	1.1	0.161	0.015	0.15248	6.21118	0.578681	0.739	0.078	0.72254	5.9	0.2
B_6	S2	AK203_6.FIN2	24/02/2020 (2)	19:45:27	22.1	1.6	0.206	0.019	0.56775	4.85437	0.447733	0.785	0.059	0.5923	5.91	0.28
D_6	S2	AK203_6.FIN2	24/02/2020 (2)	19:45:31	22.6	1.4	0.18	0.014	0.26187	5.55556	0.432099	0.923	0.077	0.77524	5.93	0.24
D_37	S1-2	AK203_37.FIN2	24/02/2020 (2)	20:32:43	17.31	0.75	0.167	0.018	0.1763	5.98802	0.645416	0.779	0.088	0.85808	5.97	0.28
E_61	S2	AK203_61.FIN2	24/02/2020 (2)	21:11:54	39.1	1.5	0.347	0.023	0.28838	2.88184	0.191016	0.826	0.059	0.86548	5.98	0.27
E_6	S2	AK203_6.FIN2	24/02/2020 (2)	19:45:33	19.4	2.1	0.165	0.012	0.41582	6.06061	0.440771	0.854	0.084	0.32018	5.99	0.22
H_5	S2	AK203_5.FIN2	24/02/2020 (2)	19:40:41	12.2	1.1	0.126	0.012	-0.016654	7.93651	0.755858	0.727	0.093	0.74296	6	0.16
C_6	S2	AK203_6.FIN2	24/02/2020 (2)	19:45:29	20.3	1.1	0.184	0.013	-0.061062	5.43478	0.383979	0.809	0.082	0.82484	6	0.24
F_5	S2	AK203_5.FIN2	24/02/2020 (2)	19:40:37	13.41	0.87	0.139	0.011	0.06155	7.19424	0.569329	0.712	0.074	0.77467	6.01	0.18
F_6	S2	AK203_6.FIN2	24/02/2020 (2)	19:45:35	18.6	1.3	0.169	0.013	0.26412	5.91716	0.455166	0.805	0.072	0.59238	6.02	0.17
A_27	S2	AK203_27.FIN2	24/02/2020 (2)	20:17:42	13.4	1.1	0.141	0.012	-0.045741	7.0922	0.603591	0.707	0.083	0.69228	6.05	0.31
E_12	S2	AK203_12.FIN2	24/02/2020 (2)	19:54:15	17.7	1.3	0.164	0.015	0.19444	6.09756	0.557704	0.799	0.086	0.71864	6.08	0.19
D_45	S2	AK203_45.FIN2	24/02/2020 (2)	20:46:22	21.7	1.6	0.201	0.018	0.30049	4.97512	0.445534	0.802	0.082	0.75785	6.09	0.34
D_32	S2	AK203_32.FIN2	24/02/2020 (2)	20:25:16	11.4	1	0.118	0.011	0.18404	8.47458	0.790003	0.711	0.073	0.50738	6.16	0.28
F_53	S1-2	AK203_53.FIN2	24/02/2020 (2)	20:59:30	11.47	0.87	0.125	0.011	0.23163	8	0.704	0.679	0.07	0.6765	6.16	0.28
E_32	S2	AK203_32.FIN2	24/02/2020 (2)	20:25:18	11.5	1.2	0.1193	0.0095	0.2362	8.38223	0.667487	0.709	0.082	0.4326	6.19	0.19
F_8	S2	AK203_8.FIN2	24/02/2020 (2)	19:48:04	22.3	2	0.221	0.02	0.5671	4.52489	0.409492	0.741	0.071	0.55889	6.2	0.29
G_5	S2	AK203_5.FIN2	24/02/2020 (2)	19:40:39	12.5	1	0.127	0.01	0.20929	7.87402	0.620001	0.726	0.079	0.73882	6.21	0.17
A_54	CHECK	AK203_54.FIN2	24/02/2020 (2)	21:00:35	28	3.2	0.273	0.043	0.26582	3.663	0.576957	0.81	0.15	0.78675	1.68	0.17
B_54	CHECK	AK203_54.FIN2	24/02/2020 (2)	21:00:37	29.3	3.8	0.275	0.045	0.60046	3.63636	0.595041	0.82	0.13	0.6282	1.54	0.16
C_54	CHECK	AK203_54.FIN2	24/02/2020 (2)	21:00:39	20.8	2.5	0.19	0.029	0.71243	5.26316	0.803324	0.83	0.12	0.51097	1.94	0.12
D_54	CHECK	AK203_54.FIN2	24/02/2020 (2)	21:00:41	19.4	2.4	0.174	0.025	0.40262	5.74713	0.825737	0.84	0.11	0.52592	2.11	0.16
E_54	CHECK	AK203_54.FIN2	24/02/2020 (2)	21:00:43	15.6	1.3	0.155	0.019	-0.12447	6.45161	0.790843	0.79	0.14	0.87153	2.28	0.12
F_54	CHECK	AK203_54.FIN2	24/02/2020 (2)	21:00:45	17.3	2.6	0.162	0.021	0.22326	6.17284	0.800183	0.82	0.14	0.69191	1.99	0.12
G_54	CHECK	AK203_54.FIN2	24/02/2020 (2)	21:00:47	18	2.6	0.176	0.03	-0.094288	5.68182	0.968492	0.84	0.19	0.73046	1.95	0.14
H_54	CHECK	AK203_54.FIN2	24/02/2020 (2)	21:00:49	17	1.6	0.143	0.019	-0.21994	6.99301	0.929141	0.93	0.18	0.81816	2.58	0.18
I_54	CHECK	AK203_54.FIN2	24/02/2020 (2)	21:00:51	15.5	2.5	0.135	0.029	0.52252	7.40741	1.59122	0.89	0.21	0.66158	2.52	0.49
A_55	CHECK	AK203_55.FIN2	24/02/2020 (2)	21:01:49	27	3.4	0.256	0.04	0.17273	3.90625	0.610352	0.84	0.16	0.81673	1.474	0.092
B_55	CHECK	AK203_55.FIN2	24/02/2020 (2)	21:01:51	32.5	4.3	0.346	0.05	0.23152	2.89017	0.417655	0.72	0.12	0.7163	1.17	0.13
C_55	CHECK	AK203_55.FIN2	24/02/2020 (2)	21:01:53	33.8	4	0.318	0.035	0.1202	3.14465	0.34611	0.8	0.12	0.73933	1.16	0.077
D_55	CHECK	AK203_55.FIN2	24/02/2020 (2)	21:01:55	25.5	3.6	0.254	0.041	0.0094388	3.93701	0.635501	0.79	0.13	0.78388	1.59	0.16
E_55	CHECK	AK203_55.FIN2	24/02/2020 (2)	21:01:57	18.1	2.5	0.185	0.042	0.0045876	5.40541	1.22717	0.81	0.16	0.68969	2.32	0.25
F_55	CHECK	AK203_55.FIN2	24/02/2020 (2)	21:01:59	13.26	0.77	0.134	0.018	0.44144	7.46269	1.00245	0.76	0.1	0.88874	3.12	0.17
G_55	CHECK	AK203_55.FIN2	24/02/2020 (2)	21:02:01	12.1	1	0.12	0.013	0.040484	8.33333	0.902778	0.756	0.094	0.79446	3.42	0.16
H_55	CHECK	AK203_55.FIN2	24/02/2020 (2)	21:02:03	11.6	1.9	0.124	0.017	0.0081163	8.06452	1.10562	0.72	0.14	0.52498	3.65	0.19
I_55	CHECK	AK203_55.FIN2	24/02/2020 (2)	21:02:05	12.5	2.3	0.112	0.023	0.31789	8.92857	1.83355	0.84	0.16	0.42168	3.06	0.59
A_56	unclear	AK203_56.FIN2	24/02/2020 (2)	21:04:18	17.5	1.3	0.159	0.01	0.59125	6.28931	0.395554	0.803	0.057	0.25306	9.1	0.35
B_56	unclear	AK203_56.FIN2	24/02/2020 (2)	21:04:20	17.7	1.4	0.158	0.012	0.37261	6.32911	0.480692	0.816	0.073	0.43939	8.14	0.34
C_56	unclear	AK203_56.FIN2	24/02/2020 (2)	21:04:22	17.23	0.88	0.164	0.013	0.21973	6.09756	0.483343	0.775	0.069	0.79654	7.31	0.27
D_56	unclear	AK203_56.FIN2	24/02/2020 (2)	21:04:24	17.2	1.1	0.163	0.013	0.12998	6.13497	0.489292	0.782	0.081	0.8181	6.34	0.37
E_56	unclear	AK203_56.FIN2	24/02/2020 (2)	21:04:26	17.8	1.1	0.169	0.014	-0.014387	5.91716	0.490179	0.78	0.085	0.82338	5.42	0.24
F_56	unclear	AK203_56.FIN2	24/02/2020 (2)	21:04:28	20.1	1.7	0.19	0.015	0.33019	5.26316	0.415513	0.776	0.076	0.55139	4.48	0.22
G_56	unclear	AK203_56.FIN2	24/02/2020 (2)	21:04:30	20.1	2	0.195	0.017	0.46357	5.12821	0.447074	0.753	0.074	0.34799	3.8	0.22
H_56	unclear	AK203_56.FIN2	24/02/2020 (2)	21:04:32	24.5	2.7	0.206	0.021	0.56226	4.85437	0.494863	0.875	0.092	0.56833	3.15	0.16
I_56	unclear	AK203_56.FIN2	24/02/2020 (2)	21:04:34	24.6	3.4	0.2	0.035	0.7112	5	0.875	0.92	0.12	0.63158	2.46	0.45
A_57	unclear	AK203_57.FIN2	24/02/2020 (2)	21:05:33	21.3	1.4	0.197	0.017	0.54877	5.07614	0.438043	0.797	0.061	0.69324	6.56	0.24
B_57	unclear	AK203_57.FIN2	24/02/2020 (2)	21:05:35	22.5	1.8	0.209	0.013	-0.078761	4.78469	0.297612	0.787	0.082	0.62543	6.19	0.21
C_57	unclear	AK203_57.FIN2	24/02/2020 (2)	21:05:37	24.6	2	0.22	0.015	0.34274	4.54545	0.309917	0.812	0.072	0.40999	5.8	0.16
D_57	unclear	AK203_57.FIN2	24/02/2020 (2)	21:05:39	26.4	1.9	0.245	0.017	0.54067	4.08163	0.283215	0.781	0.054	0.45952	5.57	0.18
E_57	unclear	AK203_57.FIN2	24/02/2020 (2)	21:05:41	27.6	1.7	0.253	0.02	0.25267	3.95257	0.312456	0.804	0.079	0.76077	5.26	0.16
F_57	unclear	AK203_57.FIN2	24/02/2020 (2)	21:05:43	28	2.6	0.276	0.028	0.42089	3.62319	0.36757	0.752	0.079	0.62818	4.87	0.24
G_57	unclear	AK203_57.FIN2	24/02/2020 (2)	21:05:45	33.3	2.9	0.312	0.019	0.34567	3.20513	0.195184	0.778	0.069	0.26568	4.56	0.18
H_57	unclear	AK203_57.FIN2	24/02/2020 (2)	21:05:47	36.2	2.2	0.343	0.018	0.2471	2.91545	0.152998	0.769	0.05	0.46256	4.38	0.21
I_57	unclear	AK203_57.FIN2	24/02/2020 (2)	21:05:49	36	2.6	0.329	0.028	0.29583	3.03951	0.258682	0.8	0.072	0.70578	3.53	0.62
A_58	unclear	AK203_58.FIN2	24/02/2020 (2)	21:06:47	16	1.5	0.156	0.014	0.16034	6.41026	0.575279	0.763	0.093	0.70756	5.66	0.2
B_58	unclear	AK203_58.FIN2	24/02/2020 (2)	21:06:49	18.5	2.1	0.173	0.012	0.33672	5.78035	0.400949	0.777	0.09	0.23677	5.41	0.31
C_58	unclear	AK203_58.FIN2	24/02/2020 (2)	21:06:51	18.1	1.5	0.17	0.014	0.2011	5.88235	0.484429	0.787	0.085	0.65764	4.98	0.19
D_58	unclear	AK203_58.FIN2	24/02/2020 (2)	21:06:53	14.5	1.2	0.141	0.014	0.089015	7.0922	0.70419	0.764	0.08	0.63772	4.74	0.26
E_58	unclear	AK203_58.FIN2	24/02/2020 (2)	21:06:55	12.74	0.91	0.131	0.012	0.1224	7.63359	0.69926	0.717	0.064	0.62951	4.79	0.21
F_58	unclear	AK203_58.FIN2	24/02/2020 (2)	21:06:57	14.7	1.1	0.135	0.012	0.51863	7.40741	0.658436	0.797	0.074	0.63302	4.82	0.2
G_58	unclear	AK203_58.FIN2	24/02/2020 (2)	21:06:59	15.3	1.2	0.1474	0.0082	0.50302	6.78426	0.377415	0.73	0.071	0.71405	4.85	0.25
H_58	unclear	AK203_58.FIN2	24/02/2020 (2)	21:07:01	16	1.4	0.17	0.019	0.48781	5.88235	0.657439	0.693	0.07	0.586	4.89	0.2
I_58	unclear	AK203_58.FIN2	24/02/2020 (2)	21:07:03	15.6	1.7	0.168	0.021	-0.089891	5.95238	0.744048	0.7	0.12	0.7875	3.97	0.67
A_59	unclear	AK203_59.FIN2	24/02/2020 (2)	21:08:02	38.7	3.8	0.374	0.032	0.34912	2.6738	0.228774	0.76	0.078	0.60299	2.85	0.11
B_59	unclear	AK203_59.FIN2	24/02/2020 (2)	21:08:04	49.5	2.9	0.451	0.043	0.6375	2.2173	0.211405	0.809	0.063	0.82767	3.06	0.14
C_59	unclear	AK203_59.FIN2	24/02/2020 (2)	21:08:06	61.7	5.2	0.573	0.041	0.39579	1.7452	0.124875	0.784	0.066	0.39446	3.05	0.11
D_59	unclear	AK203_59.FIN2	24/02/2020 (2)	21:08:08	61.4	4.4	0.547	0.043	0.32768	1.82815	0.143712	0.818	0.061	0.47237	2.93	0.13
E_59	unclear	AK203_59.FIN2	24/02/2020 (2)	21:08:10	60.5	5.1	0.549	0.048	0.62505	1.82149	0.159256	0.8	0.053	0.27651	2.73	0.16
F_59	unclear	AK203_59.FIN2	24/02/2020 (2)	21:08:12	52.9	6.2	0.49	0.059	0.64619	2.04082	0.245731	0.798	0.076	0.51826	2.66	0.14
G_59	unclear	AK203_59.FIN2	24/02/2020 (2)	21:08:14	33.7	5.3	0.288	0.049	0.74847	3.47222	0.59076	0.862	0.081	0.39539	2.85	0.17
H_59	unclear	AK203_59.FIN2	24/02/2020 (2)	21:08:16	23.5	2.3	0.199	0.018	0.57928	5.02513	0.454534	0.865	0.084	0.53203	2.99	0.11
I_59	unclear	AK203_59.FIN2	24/02/2020 (2)	21:08:18	21.3	2.7	0.176	0.017	0.44511	5.68182	0.548812	0.89	0.14	0.34189	2.57	0.42
A_60	unclear	AK203_60.FIN2	24/02/2020 (2)	21:09:17	13	0.92	0.133	0.017	0.16104	7.5188	0.961049	0.708	0.078	0.91521	6.27	0.32
B_60	unclear	AK203_60.FIN2	24/02/2020 (2)	21:09:19	13.27	0.97	0.126	0.011	-0.035023	7.93651	0.69287	0.779	0.084	0.73175	6.12	0.24
C_60	unclear	AK203_60.FIN2	24/02/2020 (2)	21:09:21	12.09	0.92	0.129	0.014	-0.33532	7.75194	0.841296	0.709	0.094	0.81976	6.05	0.19
D_60	unclear	AK203_60.FIN2	24/02/2020 (2)	21:09:23	12.2	1.1	0.132	0.014	0.13076	7.57576	0.803489	0.691	0.083	0.73531	6.02	0.17
E_60	unclear	AK203_60.FIN2	24/02/2020 (2)	21:09:25	12.08	0.74	0.1246	0.0089	-0.29991	8.02568	0.573263	0.717	0.08	0.8359	6.28	0.15
F_60	unclear	AK203_60.FIN2	24/02/2020 (2)	21:09:27	12.1	1	0.113	0.012	-0.30002	8.84956	0.939776	0.82	0.13	0.87544	6.56	0.22
G_60	unclear	AK203_60.FIN2	24/02/2020 (2)	21:09:29	11.5	1.1	0.107	0.011	-0.2005	9.34579	0.960783	0.82	0.14	0.86069	6.74	0.22
H_60	unclear	AK203_60.FIN2	24/02/2020 (2)	21:09:31	11.8	1.1	0.1076	0.0095	-0.0068819	9.29368	0.820539	0.81	0.1	0.70294	6.71	0.29
I_60	unclear	AK203_60.FIN2	24/02/2020 (2)	21:09:33	11.3	1.2	0.11	0.016	0.22668	9.09091	1.32231	0.78	0.14	0.74099	5.6	0.89
C_83	S2	AK203_83.FIN2	24/02/2020 (2)	21:46:36	15.1	1.2	0.1451	0.0093	0.13439	6.8918	0.441721	0.762	0.075	0.65682	6.21	0.42
G_12	S2	AK203_12.FIN2	24/02/2020 (2)	19:54:19	14.5	1.1	0.148	0.023	0.091587	6.75676	1.05004	0.72	0.11	0.93903	6.22	0.22
F_27	S2	AK203_27.FIN2	24/02/2020 (2)	20:17:52	9	0.66	0.1116	0.0093	-0.20178	8.96057	0.746714	0.599	0.067	0.74577	6.23	0.25
A_32	S2	AK203_32.FIN2	24/02/2020 (2)	20:25:10	15.61	0.96	0.156	0.013	0.58754	6.41026	0.534188	0.734	0.041	0.65529	6.23	0.25
D_12	S2	AK203_12.FIN2	24/02/2020 (2)	19:54:13	19.3	1.8	0.169	0.016	0.17942	5.91716	0.560204	0.85	0.1	0.71629	6.28	0.27
B_32	S2	AK203_32.FIN2	24/02/2020 (2)	20:25:12	14	1	0.129	0.01	0.21665	7.75194	0.600925	0.793	0.075	0.59164	6.3	0.23
B_9	S2	AK203_9.FIN2	24/02/2020 (2)	19:49:11	13.39	0.65	0.115	0.014	-0.029085	8.69565	1.0586	0.89	0.11	0.90392	6.35	0.31
G_53	S1-2	AK203_53.FIN2	24/02/2020 (2)	20:59:32	11.1	1.3	0.1128	0.0096	0.18683	8.86525	0.754489	0.72	0.1	0.46944	6.38	0.3
B_5	S2	AK203_5.FIN2	24/02/2020 (2)	19:40:29	13.9	1.6	0.141	0.013	-0.00083322	7.0922	0.653891	0.73	0.11	0.61532	6.42	0.35
D_61	S2	AK203_61.FIN2	24/02/2020 (2)	21:11:52	35	2.3	0.317	0.025	0.77456	3.15457	0.248783	0.801	0.045	0.37078	6.42	0.21
I_38	S1-2	AK203_38.FIN2	24/02/2020 (2)	20:34:07	14.5	1	0.152	0.018	0.64298	6.57895	0.779086	0.703	0.064	0.7418	6.59	0.94
H_45	S2	AK203_45.FIN2	24/02/2020 (2)	20:46:30	21.4	1.3	0.206	0.014	0.41592	4.85437	0.329909	0.76	0.056	0.67665	6.64	0.22
A_35	S2	AK203_35.FIN2	24/02/2020 (2)	20:28:53	8.79	0.81	0.087	0.012	0.10164	11.4942	1.58541	0.79	0.14	0.88244	6.68	0.23
B_61	S2	AK203_61.FIN2	24/02/2020 (2)	21:11:48	20.1	1.2	0.2	0.011	-0.0028906	5	0.275	0.733	0.057	0.60233	6.69	0.19
E_45	S2	AK203_45.FIN2	24/02/2020 (2)	20:46:24	21.6	1.7	0.2	0.014	0.24308	5	0.35	0.792	0.077	0.60889	6.71	0.23
C_61	S2	AK203_61.FIN2	24/02/2020 (2)	21:11:50	25.8	2.5	0.24	0.02	0.7064	4.16667	0.347222	0.778	0.054	0.3102	6.71	0.18
G_96	S1	AK203_96.FIN2	24/02/2020 (2)	22:09:06	19.5	1.4	0.1816	0.0095	0.095032	5.50661	0.288066	0.78	0.063	0.44522	6.72	0.36
H_7	S2	AK203_7.FIN2	24/02/2020 (2)	19:46:54	15.01	0.95	0.141	0.013	0.34106	7.0922	0.653891	0.79	0.068	0.7637	6.73	0.29
I_28	S2	AK203_28.FIN2	24/02/2020 (2)	20:19:13	17.6	1.8	0.182	0.02	-0.08365	5.49451	0.603792	0.73	0.11	0.85899	6.73	0.45
A_61	S2	AK203_61.FIN2	24/02/2020 (2)	21:11:46	21.2	1.2	0.2	0.016	0.088063	5	0.4	0.793	0.086	0.81692	6.73	0.19
B_12	S2	AK203_12.FIN2	24/02/2020 (2)	19:54:09	17.5	1.2	0.172	0.017	0.11107	5.81395	0.574635	0.758	0.08	0.83137	6.75	0.34
H_68	S2	AK203_68.FIN2	24/02/2020 (2)	21:21:56	9.2	1.2	0.0917	0.0092	0.43512	10.9051	1.09408	0.74	0.1	0.5476	6.76	0.25
A_12	S2	AK203_12.FIN2	24/02/2020 (2)	19:54:07	16.8	1.1	0.171	0.015	-0.058898	5.84795	0.512978	0.74	0.091	0.73437	6.77	0.38
G_28	S2	AK203_28.FIN2	24/02/2020 (2)	20:19:09	18.62	0.92	0.171	0.016	-0.046011	5.84795	0.547177	0.811	0.088	0.84018	6.79	0.19
H_28	S2	AK203_28.FIN2	24/02/2020 (2)	20:19:11	18	1.1	0.175	0.014	-0.44508	5.71429	0.457143	0.766	0.093	0.90412	6.83	0.19
C_12	S2	AK203_12.FIN2	24/02/2020 (2)	19:54:11	18.6	1.3	0.178	0.016	0.4172	5.61798	0.504987	0.77	0.072	0.68127	6.84	0.27
G_27	S2	AK203_27.FIN2	24/02/2020 (2)	20:17:54	8.4	1.1	0.097	0.011	0.37224	10.3093	1.16909	0.65	0.1	0.59769	6.93	0.33
D_26	S2	AK203_26.FIN2	24/02/2020 (2)	20:16:34	14.1	2.2	0.146	0.017	0.52593	6.84931	0.797523	0.709	0.093	0.27352	6.99	0.81
I_3	S2	AK203_3.FIN2	24/02/2020 (2)	19:38:14	9.83	0.9	0.112	0.016	-0.2321	8.92857	1.27551	0.68	0.12	0.8721	7	1.2
G_68	S2	AK203_68.FIN2	24/02/2020 (2)	21:21:54	8.82	0.66	0.0877	0.0083	-0.074099	11.4025	1.07914	0.76	0.1	0.85321	7.04	0.29
I_66	S2	AK203_66.FIN2	24/02/2020 (2)	21:19:29	17.7	1.8	0.165	0.012	-0.1896	6.06061	0.440771	0.78	0.1	0.62206	7.1	1.2
E_8	S2	AK203_8.FIN2	24/02/2020 (2)	19:48:02	19.1	1.3	0.181	0.012	0.25509	5.52486	0.366289	0.769	0.065	0.55643	7.11	0.36
F_96	S1	AK203_96.FIN2	24/02/2020 (2)	22:09:04	20.9	1.4	0.195	0.012	-0.21533	5.12821	0.315582	0.789	0.076	0.73608	7.11	0.21
H_12	S2	AK203_12.FIN2	24/02/2020 (2)	19:54:21	11.21	0.96	0.126	0.013	-0.067199	7.93651	0.818846	0.67	0.095	0.72156	7.15	0.34
C_37	S1-2	AK203_37.FIN2	24/02/2020 (2)	20:32:41	15.5	1.1	0.137	0.01	0.048687	7.29927	0.532793	0.831	0.082	0.78	7.16	0.35
E_96	S1	AK203_96.FIN2	24/02/2020 (2)	22:09:02	21.3	1.6	0.2025	0.009	-0.033668	4.93827	0.219479	0.766	0.068	0.4661	7.18	0.25
F_28	S2	AK203_28.FIN2	24/02/2020 (2)	20:19:07	19.4	1.3	0.185	0.016	-0.057037	5.40541	0.467494	0.782	0.092	0.80318	7.19	0.23
H_27	S2	AK203_27.FIN2	24/02/2020 (2)	20:17:56	8.47	0.92	0.095	0.012	0.1272	10.5263	1.32964	0.68	0.12	0.67085	7.2	0.32
B_83	S2	AK203_83.FIN2	24/02/2020 (2)	21:46:34	13.77	0.78	0.138	0.012	0.126	7.24638	0.63012	0.737	0.077	0.85769	7.2	0.24
G_45	S2	AK203_45.FIN2	24/02/2020 (2)	20:46:28	19.3	1.3	0.196	0.015	0.6069	5.10204	0.390462	0.719	0.044	0.63611	7.21	0.33
A_83	S2	AK203_83.FIN2	24/02/2020 (2)	21:46:32	13.3	1.1	0.135	0.011	0.13786	7.40741	0.603567	0.73	0.085	0.71155	7.22	0.24
F_45	S2	AK203_45.FIN2	24/02/2020 (2)	20:46:26	19.6	1.6	0.188	0.01	0.0067969	5.31915	0.282934	0.764	0.081	0.56975	7.24	0.3
A_9	S2	AK203_9.FIN2	24/02/2020 (2)	19:49:09	12.58	0.86	0.108	0.011	0.36731	9.25926	0.943073	0.873	0.09	0.74318	7.33	0.4
G_7	S2	AK203_7.FIN2	24/02/2020 (2)	19:46:52	13.51	0.69	0.135	0.013	-0.012346	7.40741	0.713306	0.755	0.093	0.89324	7.43	0.29
H_30	S2	AK203_30.FIN2	24/02/2020 (2)	20:21:40	66.9	5.2	0.612	0.045	0.79088	1.63399	0.120146	0.794	0.04	0.29006	7.55	0.53
F_68	S2	AK203_68.FIN2	24/02/2020 (2)	21:21:52	8.62	0.68	0.0829	0.0091	0.056097	12.0627	1.32414	0.785	0.098	0.78917	7.62	0.28
D_68	S2	AK203_68.FIN2	24/02/2020 (2)	21:21:48	7.53	0.7	0.0866	0.0092	0.24107	11.5473	1.22674	0.649	0.082	0.64092	7.63	0.28
H_38	S1-2	AK203_38.FIN2	24/02/2020 (2)	20:34:05	14.5	1	0.135	0.013	0.19829	7.40741	0.713306	0.793	0.08	0.71737	7.66	0.24
I_43	S2	AK203_43.FIN2	24/02/2020 (2)	20:44:03	9.83	0.73	0.0965	0.0096	0.30147	10.3627	1.0309	0.754	0.088	0.58272	7.7	1.4
E_68	S2	AK203_68.FIN2	24/02/2020 (2)	21:21:50	8.07	0.72	0.0763	0.0095	0.3465	13.1062	1.63183	0.8	0.12	0.85156	7.73	0.22
D_96	S1	AK203_96.FIN2	24/02/2020 (2)	22:09:00	20	1.1	0.198	0.012	0.23446	5.05051	0.306091	0.733	0.051	0.64538	7.79	0.21
I_12	S2	AK203_12.FIN2	24/02/2020 (2)	19:54:23	9.91	0.66	0.11	0.012	0.16864	9.09091	0.991735	0.665	0.067	0.77081	7.8	1.2
E_28	S2	AK203_28.FIN2	24/02/2020 (2)	20:19:05	19.5	1.1	0.188	0.012	-0.21304	5.31915	0.33952	0.766	0.076	0.79257	7.88	0.29
A_5	S2	AK203_5.FIN2	24/02/2020 (2)	19:40:27	12.11	0.97	0.128	0.011	0.15806	7.8125	0.671387	0.698	0.068	0.65411	7.99	0.46
A_67	S2check	AK203_67.FIN2	24/02/2020 (2)	21:20:27	13.6	2	0.125	0.013	0.60549	8	0.832	0.8	0.1	0.39316	4.29	0.3
B_67	S2check	AK203_67.FIN2	24/02/2020 (2)	21:20:29	17.8	2.1	0.164	0.026	0.33395	6.09756	0.966687	0.83	0.13	0.5935	3.43	0.19
C_67	S2check	AK203_67.FIN2	24/02/2020 (2)	21:20:31	20.2	1.3	0.203	0.024	0.43403	4.92611	0.582397	0.743	0.068	0.85509	2.87	0.16
D_67	S2check	AK203_67.FIN2	24/02/2020 (2)	21:20:33	21.5	1.4	0.207	0.027	0.11011	4.83092	0.63012	0.8	0.11	0.87264	2.47	0.14
E_67	S2check	AK203_67.FIN2	24/02/2020 (2)	21:20:35	22.2	1.7	0.206	0.03	0.049354	4.85437	0.706947	0.85	0.15	0.87471	2.35	0.14
F_67	S2check	AK203_67.FIN2	24/02/2020 (2)	21:20:37	23.8	2.7	0.229	0.023	0.18129	4.36681	0.438588	0.78	0.1	0.64434	2.28	0.13
G_67	S2check	AK203_67.FIN2	24/02/2020 (2)	21:20:39	26.5	2.7	0.263	0.028	-0.52354	3.80228	0.404806	0.77	0.12	0.83616	2.21	0.14
H_67	S2check	AK203_67.FIN2	24/02/2020 (2)	21:20:41	31.5	3.4	0.284	0.031	-0.29782	3.52113	0.384348	0.84	0.14	0.82272	2.12	0.14
I_67	S2check	AK203_67.FIN2	24/02/2020 (2)	21:20:43	33.3	6.3	0.298	0.04	-0.021889	3.3557	0.45043	0.85	0.22	0.7426	1.74	0.3
E_30	S2	AK203_30.FIN2	24/02/2020 (2)	20:21:34	49.1	2.8	0.459	0.028	0.48157	2.17865	0.132902	0.777	0.045	0.51522	8.02	0.45
C_68	S2	AK203_68.FIN2	24/02/2020 (2)	21:21:46	7.45	0.95	0.0786	0.0072	0.35715	12.7226	1.16543	0.694	0.088	0.39281	8.02	0.36
F_38	S1-2	AK203_38.FIN2	24/02/2020 (2)	20:34:01	15.2	1.4	0.154	0.013	0.242	6.49351	0.548153	0.725	0.076	0.58206	8.03	0.2
D_8	S2	AK203_8.FIN2	24/02/2020 (2)	19:48:00	17.9	1.2	0.179	0.012	0.4887	5.58659	0.37452	0.725	0.051	0.53188	8.05	0.25
G_38	S1-2	AK203_38.FIN2	24/02/2020 (2)	20:34:03	15.05	0.91	0.146	0.014	0.35835	6.84931	0.656784	0.767	0.077	0.79878	8.05	0.24
F_30	S2	AK203_30.FIN2	24/02/2020 (2)	20:21:36	50.1	2.8	0.452	0.035	0.57504	2.21239	0.171313	0.81	0.049	0.65846	8.15	0.45
A_30	S2	AK203_30.FIN2	24/02/2020 (2)	20:21:26	55.6	2.3	0.506	0.031	0.65408	1.97629	0.121077	0.803	0.037	0.70122	8.17	0.39
A_91	S1	AK203_91.FIN2	24/02/2020 (2)	21:58:57	7.76	0.85	0.0928	0.0073	0.17331	10.7759	0.84767	0.617	0.078	0.53821	8.18	0.35
B_37	S1-2	AK203_37.FIN2	24/02/2020 (2)	20:32:39	13.46	0.9	0.1317	0.0095	-0.29712	7.59301	0.547712	0.758	0.094	0.86019	8.23	0.35
B_91	S1	AK203_91.FIN2	24/02/2020 (2)	21:58:59	8.38	0.84	0.0924	0.007	0.25099	10.8225	0.819887	0.663	0.074	0.46053	8.25	0.28
I_11	S2	AK203_11.FIN2	24/02/2020 (2)	19:53:08	5.1	0.38	0.0594	0.0091	-0.14059	16.835	2.5791	0.67	0.14	0.92734	8.3	1.5
G_30	S2	AK203_30.FIN2	24/02/2020 (2)	20:21:38	55.4	2.6	0.484	0.027	0.54721	2.06612	0.115258	0.834	0.044	0.66578	8.33	0.39
D_30	S2	AK203_30.FIN2	24/02/2020 (2)	20:21:32	52.3	3	0.487	0.025	0.46658	2.05339	0.10541	0.777	0.042	0.38969	8.34	0.35
E_38	S1-2	AK203_38.FIN2	24/02/2020 (2)	20:33:59	16.4	1.4	0.165	0.014	0.46486	6.06061	0.514233	0.728	0.066	0.44831	8.35	0.16
C_30	S2	AK203_30.FIN2	24/02/2020 (2)	20:21:30	58.2	3	0.548	0.021	0.55715	1.82482	0.0699291	0.765	0.032	0.27905	8.42	0.22
I_15	S2	AK203_15.FIN2	24/02/2020 (2)	19:58:06	13.18	0.82	0.129	0.011	-0.30089	7.75194	0.661018	0.753	0.084	0.84803	8.5	1.6
F_7	S2	AK203_7.FIN2	24/02/2020 (2)	19:46:50	13.13	0.76	0.122	0.012	0.20156	8.19672	0.806235	0.803	0.09	0.87662	8.54	0.4
I_31	S2	AK203_31.FIN2	24/02/2020 (2)	20:24:11	21.4	1.1	0.201	0.013	-0.14273	4.97512	0.321774	0.78	0.068	0.78545	8.6	1.2
C_96	S1	AK203_96.FIN2	24/02/2020 (2)	22:08:58	20.8	1.3	0.199	0.014	0.49517	5.02513	0.353526	0.76	0.049	0.63777	8.62	0.42
H_3	S2	AK203_3.FIN2	24/02/2020 (2)	19:38:12	9.27	0.68	0.096	0.01	-0.026419	10.4167	1.08507	0.73	0.1	0.85322	8.82	0.21
B_30	S2	AK203_30.FIN2	24/02/2020 (2)	20:21:28	57.9	2.7	0.536	0.027	0.70316	1.86567	0.0939797	0.782	0.032	0.55115	8.82	0.33
D_38	S1-2	AK203_38.FIN2	24/02/2020 (2)	20:33:57	16.3	1.2	0.158	0.014	0.32055	6.32911	0.560808	0.765	0.074	0.70832	8.82	0.24
B_68	S2	AK203_68.FIN2	24/02/2020 (2)	21:21:44	7.28	0.68	0.0724	0.0091	0.22831	13.8122	1.73606	0.77	0.12	0.85301	8.82	0.41
F_66	S2	AK203_66.FIN2	24/02/2020 (2)	21:19:23	25.6	1.3	0.232	0.013	0.38492	4.31034	0.241528	0.802	0.054	0.72023	8.85	0.18
D_28	S2	AK203_28.FIN2	24/02/2020 (2)	20:19:03	19.4	1.1	0.182	0.012	0.26536	5.49451	0.362275	0.78	0.054	0.67456	8.9	0.33
H_66	S2	AK203_66.FIN2	24/02/2020 (2)	21:19:27	20.2	1.9	0.184	0.019	0.64909	5.43478	0.5612	0.804	0.068	0.53421	8.9	0.32
C_8	S2	AK203_8.FIN2	24/02/2020 (2)	19:47:58	18.71	0.99	0.18	0.012	0.48457	5.55556	0.37037	0.756	0.045	0.60279	8.91	0.39
G_66	S2	AK203_66.FIN2	24/02/2020 (2)	21:19:25	22.9	1.5	0.219	0.014	0.63146	4.56621	0.291904	0.758	0.041	0.41955	8.96	0.24
I_91	S1	AK203_91.FIN2	24/02/2020 (2)	21:59:13	7.21	0.9	0.0709	0.0069	-0.51669	14.1044	1.37264	0.77	0.14	0.8436	9	1.5
E_66	S2	AK203_66.FIN2	24/02/2020 (2)	21:19:21	23.9	1.5	0.228	0.016	0.52596	4.38596	0.307787	0.765	0.052	0.65814	9.07	0.35
C_4	S2	AK203_4.FIN2	24/02/2020 (2)	19:39:17	22	1.3	0.216	0.013	0.48021	4.62963	0.278635	0.737	0.046	0.48727	9.11	0.31
D_66	S2	AK203_66.FIN2	24/02/2020 (2)	21:19:19	21.5	1.1	0.21	0.017	0.42927	4.7619	0.385487	0.751	0.052	0.75261	9.15	0.42
G_3	S2	AK203_3.FIN2	24/02/2020 (2)	19:38:10	10.24	0.72	0.0991	0.0077	0.021498	10.0908	0.784049	0.764	0.075	0.77041	9.26	0.33
C_38	S1-2	AK203_38.FIN2	24/02/2020 (2)	20:33:55	16	1	0.15	0.01	0.6236	6.66667	0.444444	0.774	0.047	0.53379	9.26	0.24
H_31	S2	AK203_31.FIN2	24/02/2020 (2)	20:24:09	24.4	1.4	0.228	0.015	0.55595	4.38596	0.28855	0.78	0.049	0.56839	9.4	0.18
D_4	S2	AK203_4.FIN2	24/02/2020 (2)	19:39:19	21.1	1.3	0.196	0.017	0.53032	5.10204	0.442524	0.79	0.062	0.77399	9.44	0.32
A_76	S2check	AK203_76.FIN2	24/02/2020 (2)	21:34:07	47.8	4.9	0.447	0.055	0.12752	2.23714	0.275263	0.82	0.13	0.73881	3.01	0.14
B_76	S2check	AK203_76.FIN2	24/02/2020 (2)	21:34:09	52.8	4.5	0.459	0.055	0.052462	2.17865	0.261058	0.87	0.12	0.78693	3.34	0.23
C_76	S2check	AK203_76.FIN2	24/02/2020 (2)	21:34:11	55.5	4.8	0.514	0.056	0.50438	1.94552	0.211964	0.796	0.072	0.59688	3.19	0.24
D_76	S2check	AK203_76.FIN2	24/02/2020 (2)	21:34:13	62.6	5.4	0.547	0.053	0.48587	1.82815	0.177134	0.841	0.078	0.65188	2.89	0.12
E_76	S2check	AK203_76.FIN2	24/02/2020 (2)	21:34:15	53.5	5.6	0.473	0.034	0.41904	2.11416	0.15197	0.822	0.08	0.3912	3.09	0.18
F_76	S2check	AK203_76.FIN2	24/02/2020 (2)	21:34:17	45.3	4.6	0.431	0.037	0.63258	2.32019	0.199181	0.764	0.064	0.29184	3.38	0.21
G_76	S2check	AK203_76.FIN2	24/02/2020 (2)	21:34:19	32.2	2.2	0.318	0.034	0.549	3.14465	0.336221	0.756	0.075	0.76997	4.06	0.17
H_76	S2check	AK203_76.FIN2	24/02/2020 (2)	21:34:21	27.9	2.2	0.257	0.026	0.37039	3.89105	0.393647	0.804	0.083	0.67294	4.33	0.17
I_76	S2check	AK203_76.FIN2	24/02/2020 (2)	21:34:23	23.5	3.1	0.214	0.025	0.46905	4.6729	0.545899	0.804	0.095	0.4992	4.54	0.66
H_43	S2	AK203_43.FIN2	24/02/2020 (2)	20:44:01	9.21	0.96	0.0987	0.0088	-0.15313	10.1317	0.903334	0.694	0.095	0.70102	9.46	0.27
A_37	S1-2	AK203_37.FIN2	24/02/2020 (2)	20:32:37	12.1	1	0.124	0.011	0.11992	8.06452	0.715401	0.73	0.091	0.766	9.5	0.43
C_66	S2	AK203_66.FIN2	24/02/2020 (2)	21:19:17	21.7	1.8	0.202	0.018	0.6142	4.9505	0.441133	0.783	0.061	0.45644	9.52	0.61
C_28	S2	AK203_28.FIN2	24/02/2020 (2)	20:19:01	20.7	1	0.195	0.011	0.45254	5.12821	0.289283	0.771	0.045	0.60693	9.55	0.34
A_68	S2	AK203_68.FIN2	24/02/2020 (2)	21:21:42	6.81	0.7	0.0634	0.0088	0.06576	15.7729	2.18929	0.86	0.19	0.91015	9.64	0.34
C_91	S1	AK203_91.FIN2	24/02/2020 (2)	21:59:01	6.8	0.85	0.0797	0.0083	0.55555	12.5471	1.30666	0.624	0.08	0.32047	9.67	0.62
B_31	S2	AK203_31.FIN2	24/02/2020 (2)	20:23:57	34.9	1.9	0.324	0.016	0.4596	3.08642	0.152416	0.782	0.045	0.51839	9.78	0.24
C_31	S2	AK203_31.FIN2	24/02/2020 (2)	20:23:59	33.79	0.98	0.3068	0.0096	-0.38317	3.25945	0.101991	0.797	0.04	0.85595	9.81	0.18
B_96	S1	AK203_96.FIN2	24/02/2020 (2)	22:08:56	21.1	1.6	0.207	0.015	0.50364	4.83092	0.350067	0.74	0.051	0.47794	9.91	0.36
A_96	S1	AK203_96.FIN2	24/02/2020 (2)	22:08:54	22.8	1.1	0.211	0.011	0.31746	4.73934	0.247074	0.79	0.047	0.39917	9.92	0.23
G_31	S2	AK203_31.FIN2	24/02/2020 (2)	20:24:07	29.8	1.8	0.263	0.015	0.65617	3.80228	0.21686	0.822	0.039	0.37141	9.94	0.3
G_43	S2	AK203_43.FIN2	24/02/2020 (2)	20:43:59	8.96	0.91	0.0866	0.0074	-0.31715	11.5473	0.986725	0.78	0.12	0.76007	10	0.19
F_3	S2	AK203_3.FIN2	24/02/2020 (2)	19:38:08	9.4	0.69	0.0941	0.0094	0.080919	10.627	1.06157	0.746	0.078	0.78397	10.04	0.32
B_38	S1-2	AK203_38.FIN2	24/02/2020 (2)	20:33:53	14.46	0.91	0.147	0.011	0.6213	6.80272	0.509047	0.713	0.043	0.52347	10.11	0.37
D_31	S2	AK203_31.FIN2	24/02/2020 (2)	20:24:01	33.4	1	0.296	0.016	-0.14717	3.37838	0.182615	0.823	0.056	0.90289	10.2	0.27
E_7	S2	AK203_7.FIN2	24/02/2020 (2)	19:46:48	13.53	0.5	0.13	0.011	0.22497	7.69231	0.650888	0.772	0.073	0.91882	10.26	0.48
E_4	S2	AK203_4.FIN2	24/02/2020 (2)	19:39:21	19.21	0.86	0.169	0.013	0.55275	5.91716	0.455166	0.831	0.055	0.82432	10.28	0.31
F_43	S2	AK203_43.FIN2	24/02/2020 (2)	20:43:57	8.68	0.51	0.0898	0.0097	0.069411	11.1359	1.20287	0.733	0.093	0.89592	10.3	0.16
F_15	S2	AK203_15.FIN2	24/02/2020 (2)	19:58:00	16.92	0.98	0.153	0.011	0.30565	6.53595	0.469905	0.808	0.059	0.69593	10.31	0.3
A_38	S1-2	AK203_38.FIN2	24/02/2020 (2)	20:33:51	14.63	0.96	0.15	0.014	0.68046	6.66667	0.622222	0.722	0.046	0.69385	10.31	0.29
A_66	S2	AK203_66.FIN2	24/02/2020 (2)	21:19:13	21.9	1.8	0.204	0.018	0.81575	4.90196	0.432526	0.789	0.049	0.44033	10.34	0.32
A_31	S2	AK203_31.FIN2	24/02/2020 (2)	20:23:55	34.3	2.1	0.325	0.017	0.50347	3.07692	0.160947	0.772	0.043	0.44929	10.45	0.38
E_3	S2	AK203_3.FIN2	24/02/2020 (2)	19:38:06	8.43	0.51	0.0856	0.0066	-0.28911	11.6822	0.900734	0.729	0.075	0.83536	10.5	0.15
G_15	S2	AK203_15.FIN2	24/02/2020 (2)	19:58:02	16.49	0.85	0.156	0.014	0.44817	6.41026	0.575279	0.778	0.056	0.79189	10.5	0.39
H_11	S2	AK203_11.FIN2	24/02/2020 (2)	19:53:06	5.59	0.49	0.0562	0.0054	-0.11496	17.7936	1.70971	0.75	0.1	0.75332	10.59	0.36
H_15	S2	AK203_15.FIN2	24/02/2020 (2)	19:58:04	14.21	0.69	0.139	0.012	0.1457	7.19424	0.621086	0.759	0.073	0.83859	10.61	0.19
B_66	S2	AK203_66.FIN2	24/02/2020 (2)	21:19:15	18.6	1	0.175	0.01	0.37269	5.71429	0.326531	0.769	0.043	0.53057	10.72	0.43
B_4	S2	AK203_4.FIN2	24/02/2020 (2)	19:39:15	16.6	1.7	0.161	0.022	0.90111	6.21118	0.848733	0.753	0.042	0.51578	10.78	0.56
I_13	S2	AK203_13.FIN2	24/02/2020 (2)	19:55:37	4.61	0.41	0.051	0.007	-0.014605	19.6078	2.69127	0.7	0.13	0.8572	10.8	2
H_91	S1	AK203_91.FIN2	24/02/2020 (2)	21:59:11	6.94	0.57	0.0737	0.0083	-0.19426	13.5685	1.52807	0.74	0.14	0.91453	10.85	0.24
B_28	S2	AK203_28.FIN2	24/02/2020 (2)	20:18:59	20.5	1.2	0.1953	0.0095	0.64671	5.12033	0.249069	0.757	0.037	0.17918	10.88	0.58
I_10	S2	AK203_10.FIN2	24/02/2020 (2)	19:50:39	5.47	0.62	0.0613	0.0061	-0.10161	16.3132	1.62334	0.66	0.11	0.72362	10.9	2.3
C_26	S2	AK203_26.FIN2	24/02/2020 (2)	20:16:32	9.5	0.89	0.0995	0.0081	0.42336	10.0503	0.818161	0.698	0.075	0.40591	10.9	1
D_3	S2	AK203_3.FIN2	24/02/2020 (2)	19:38:04	7.88	0.4	0.0813	0.0051	0.27362	12.3001	0.771594	0.706	0.043	0.59926	10.91	0.27
D_13	S2	AK203_13.FIN2	24/02/2020 (2)	19:55:27	5.29	0.39	0.0606	0.006	0.34999	16.5017	1.63383	0.653	0.071	0.79686	11.08	0.29
G_11	S2	AK203_11.FIN2	24/02/2020 (2)	19:53:04	4.94	0.48	0.0602	0.0061	-0.51794	16.6113	1.6832	0.63	0.11	0.87257	11.11	0.29
A_4	S2	AK203_4.FIN2	24/02/2020 (2)	19:39:13	13.35	0.9	0.1274	0.0084	0.4991	7.84929	0.517536	0.768	0.059	0.60354	11.13	0.35
E_31	S2	AK203_31.FIN2	24/02/2020 (2)	20:24:03	31	1.4	0.284	0.015	-0.01178	3.52113	0.185975	0.797	0.058	0.73412	11.19	0.39
E_43	S2	AK203_43.FIN2	24/02/2020 (2)	20:43:55	8.41	0.8	0.0876	0.0072	0.14775	11.4155	0.938262	0.71	0.087	0.66939	11.21	0.36
E_15	S2	AK203_15.FIN2	24/02/2020 (2)	19:57:58	16.33	0.99	0.16	0.011	0.30343	6.25	0.429688	0.744	0.057	0.66507	11.25	0.42
F_31	S2	AK203_31.FIN2	24/02/2020 (2)	20:24:05	31	1.1	0.289	0.012	0.31869	3.46021	0.143676	0.78	0.035	0.65021	11.26	0.38
E_13	S2	AK203_13.FIN2	24/02/2020 (2)	19:55:29	5.01	0.49	0.0559	0.0072	0.18255	17.8891	2.30414	0.69	0.12	0.83976	11.29	0.3
G_91	S1	AK203_91.FIN2	24/02/2020 (2)	21:59:09	6.77	0.57	0.0744	0.0059	0.076777	13.4409	1.06587	0.674	0.077	0.69162	11.29	0.29
A_13	S2	AK203_13.FIN2	24/02/2020 (2)	19:55:21	5.74	0.36	0.0643	0.0051	0.2792	15.5521	1.23353	0.66	0.059	0.70273	11.33	0.53
F_91	S1	AK203_91.FIN2	24/02/2020 (2)	21:59:07	6.96	0.36	0.0784	0.0061	0.38393	12.7551	0.992425	0.656	0.061	0.82453	11.33	0.36
C_3	S2	AK203_3.FIN2	24/02/2020 (2)	19:38:02	7.11	0.45	0.0756	0.0053	-0.0049071	13.2275	0.927326	0.69	0.06	0.7387	11.34	0.23
F_11	S2	AK203_11.FIN2	24/02/2020 (2)	19:53:02	4.7	0.46	0.0629	0.0068	0.31482	15.8983	1.71873	0.56	0.065	0.70734	11.36	0.35
B_8	S2	AK203_8.FIN2	24/02/2020 (2)	19:47:56	17.7	1.1	0.1745	0.009	0.090408	5.73066	0.295564	0.738	0.06	0.65801	11.47	0.74
F_4	S2	AK203_4.FIN2	24/02/2020 (2)	19:39:23	17.98	0.76	0.1688	0.0092	0.33752	5.92417	0.322881	0.776	0.046	0.7761	11.5	0.33
D_7	S2	AK203_7.FIN2	24/02/2020 (2)	19:46:46	12.94	0.62	0.1235	0.0064	0.47084	8.09717	0.41961	0.759	0.039	0.57754	11.5	0.24
B_13	S2	AK203_13.FIN2	24/02/2020 (2)	19:55:23	4.9	0.57	0.0601	0.0094	0.060111	16.6389	2.60243	0.65	0.15	0.79407	11.52	0.54
C_13	S2	AK203_13.FIN2	24/02/2020 (2)	19:55:25	5.13	0.48	0.0552	0.0064	0.28458	18.1159	2.1004	0.698	0.087	0.71597	11.54	0.47
E_91	S1	AK203_91.FIN2	24/02/2020 (2)	21:59:05	7.16	0.65	0.0724	0.006	0.27295	13.8122	1.14465	0.728	0.082	0.55161	11.67	0.45
D_15	S2	AK203_15.FIN2	24/02/2020 (2)	19:57:56	17.13	0.86	0.162	0.012	0.30986	6.17284	0.457247	0.771	0.052	0.74808	11.79	0.33
I_4	S2	AK203_4.FIN2	24/02/2020 (2)	19:39:29	12.82	0.71	0.1246	0.0086	0.073601	8.02568	0.55394	0.754	0.058	0.73386	11.8	2
I_94	S1	AK203_94.FIN2	24/02/2020 (2)	22:02:57	6.73	0.63	0.0749	0.0091	0.55686	13.3511	1.6221	0.666	0.066	0.69084	11.8	1.5
F_13	S2	AK203_13.FIN2	24/02/2020 (2)	19:55:31	4.67	0.56	0.0539	0.0055	0.36664	18.5529	1.89315	0.601	0.057	0.72555	11.81	0.32
B_3	S2	AK203_3.FIN2	24/02/2020 (2)	19:38:00	6.59	0.52	0.069	0.0067	0.47724	14.4927	1.40727	0.699	0.058	0.49273	11.85	0.28
D_91	S1	AK203_91.FIN2	24/02/2020 (2)	21:59:03	6.28	0.58	0.0735	0.0054	0.48203	13.6054	0.999583	0.619	0.05	0.18012	11.86	0.44
G_4	S2	AK203_4.FIN2	24/02/2020 (2)	19:39:25	16.7	0.76	0.1668	0.0081	0.47123	5.9952	0.291134	0.727	0.034	0.5343	12.08	0.41
E_11	S2	AK203_11.FIN2	24/02/2020 (2)	19:53:00	5.26	0.37	0.0584	0.006	0.2575	17.1233	1.75924	0.675	0.076	0.79716	12.2	0.38
A_28	S2	AK203_28.FIN2	24/02/2020 (2)	20:18:57	21.2	1.2	0.1936	0.009	0.50858	5.16529	0.240122	0.801	0.039	0.50129	12.22	0.45
C_15	S2	AK203_15.FIN2	24/02/2020 (2)	19:57:54	18.3	1.4	0.1662	0.0078	0.029321	6.01685	0.282379	0.797	0.067	0.51613	12.71	0.47
C_7	S2	AK203_7.FIN2	24/02/2020 (2)	19:46:44	11.31	0.58	0.1076	0.0071	0.68877	9.29368	0.613245	0.763	0.037	0.45501	12.74	0.46
A_94	S1	AK203_94.FIN2	24/02/2020 (2)	22:02:41	8.03	0.7	0.0868	0.0057	-0.01464	11.5207	0.756546	0.683	0.071	0.60805	12.75	0.46
D_43	S2	AK203_43.FIN2	24/02/2020 (2)	20:43:53	6.95	0.42	0.0871	0.0064	0.36697	11.4811	0.843614	0.602	0.052	0.47884	12.8	0.49
H_94	S1	AK203_94.FIN2	24/02/2020 (2)	22:02:55	7.53	0.57	0.0789	0.0074	0.086944	12.6743	1.18871	0.707	0.074	0.65107	12.95	0.28
A_3	S2	AK203_3.FIN2	24/02/2020 (2)	19:37:58	6.38	0.54	0.0692	0.0069	0.30133	14.4509	1.44091	0.683	0.07	0.54998	12.97	0.46
C_94	S1	AK203_94.FIN2	24/02/2020 (2)	22:02:45	7.67	0.53	0.0843	0.0067	0.21317	11.8624	0.9428	0.667	0.067	0.68818	13.07	0.4
H_4	S2	AK203_4.FIN2	24/02/2020 (2)	19:39:27	14.02	0.71	0.137	0.012	0.65798	7.29927	0.639352	0.756	0.05	0.83822	13.31	0.34
A_26	S2	AK203_26.FIN2	24/02/2020 (2)	20:16:28	7.58	0.56	0.0795	0.0089	0.18714	12.5786	1.40817	0.719	0.086	0.67492	13.37	0.52
G_13	S2	AK203_13.FIN2	24/02/2020 (2)	19:55:33	4.17	0.57	0.05	0.0042	0.17271	20	1.68	0.616	0.086	0.50069	13.4	0.56
D_11	S2	AK203_11.FIN2	24/02/2020 (2)	19:52:58	5.8	0.38	0.0646	0.0067	0.080919	15.4799	1.6055	0.674	0.084	0.78319	13.42	0.47
G_94	S1	AK203_94.FIN2	24/02/2020 (2)	22:02:53	7.37	0.7	0.0767	0.0067	0.008533	13.0378	1.1389	0.72	0.1	0.71004	13.48	0.36
B_94	S1	AK203_94.FIN2	24/02/2020 (2)	22:02:43	7.31	0.67	0.0804	0.0046	-0.11588	12.4378	0.711616	0.663	0.072	0.57021	13.54	0.3
B_26	S2	AK203_26.FIN2	24/02/2020 (2)	20:16:30	7.83	0.76	0.0865	0.0062	0.088367	11.5607	0.828628	0.664	0.083	0.59637	13.59	0.47
D_94	S1	AK203_94.FIN2	24/02/2020 (2)	22:02:47	7.29	0.69	0.0795	0.0087	0.35553	12.5786	1.37653	0.683	0.082	0.72394	13.63	0.73
H_13	S2	AK203_13.FIN2	24/02/2020 (2)	19:55:35	3.9	0.42	0.0509	0.0066	-0.029335	19.6464	2.54747	0.588	0.099	0.70307	14	0.53
B_15	S2	AK203_15.FIN2	24/02/2020 (2)	19:57:52	16	1.5	0.1509	0.0091	0.67125	6.6269	0.399634	0.764	0.051	0.059516	14.23	0.48
F_94	S1	AK203_94.FIN2	24/02/2020 (2)	22:02:51	6.55	0.54	0.0713	0.0059	-0.017312	14.0252	1.16057	0.684	0.085	0.75528	14.51	0.42
H_10	S2	AK203_10.FIN2	24/02/2020 (2)	19:50:37	5.62	0.6	0.0671	0.0048	0.054579	14.9031	1.0661	0.615	0.075	0.54673	14.56	0.38
B_92	S1	AK203_92.FIN2	24/02/2020 (2)	22:00:14	4.55	0.32	0.0511	0.0059	-0.10313	19.5695	2.25949	0.675	0.099	0.85579	14.57	0.47
A_8	S2	AK203_8.FIN2	24/02/2020 (2)	19:47:54	14.6	1.2	0.145	0.011	0.59006	6.89655	0.523187	0.732	0.051	0.38236	14.62	0.92
D_92	S1	AK203_92.FIN2	24/02/2020 (2)	22:00:18	3.86	0.55	0.0468	0.0038	-0.10583	21.3675	1.73497	0.61	0.11	0.51787	14.69	0.53
C_43	S2	AK203_43.FIN2	24/02/2020 (2)	20:43:51	6.62	0.37	0.0817	0.006	-0.042199	12.2399	0.898891	0.596	0.054	0.78451	14.71	0.4
C_92	S1	AK203_92.FIN2	24/02/2020 (2)	22:00:16	4.29	0.4	0.0475	0.0055	-0.037497	21.0526	2.43767	0.681	0.099	0.7497	14.83	0.57
C_11	S2	AK203_11.FIN2	24/02/2020 (2)	19:52:56	6.02	0.33	0.0646	0.0063	0.13678	15.4799	1.50965	0.693	0.071	0.83113	14.85	0.71
E_92	S1	AK203_92.FIN2	24/02/2020 (2)	22:00:20	2.97	0.23	0.0422	0.0046	-0.10966	23.6967	2.58305	0.564	0.09	0.68321	15.13	0.45
E_94	S1	AK203_94.FIN2	24/02/2020 (2)	22:02:49	6.21	0.3	0.0698	0.0047	-0.29172	14.3267	0.964688	0.655	0.059	0.85391	15.15	0.46
B_7	S2	AK203_7.FIN2	24/02/2020 (2)	19:46:42	9.71	0.56	0.096	0.0067	0.16516	10.4167	0.726997	0.74	0.06	0.75003	15.21	0.72
B_43	S2	AK203_43.FIN2	24/02/2020 (2)	20:43:49	6.32	0.39	0.0772	0.0071	-0.064187	12.9534	1.19131	0.579	0.045	0.83197	15.25	0.3
B_11	S2	AK203_11.FIN2	24/02/2020 (2)	19:52:54	5.91	0.43	0.0629	0.0062	0.29265	15.8983	1.56708	0.697	0.074	0.72523	15.48	0.58
A_11	S2	AK203_11.FIN2	24/02/2020 (2)	19:52:52	5.36	0.57	0.0596	0.0057	0.46076	16.7785	1.60466	0.664	0.068	0.49	15.56	0.71
A_15	S2	AK203_15.FIN2	24/02/2020 (2)	19:57:50	13.88	0.92	0.1407	0.0087	0.60983	7.10732	0.439472	0.719	0.037	0.20236	15.6	0.58
A_43	S2	AK203_43.FIN2	24/02/2020 (2)	20:43:47	5.89	0.3	0.0708	0.0045	0.068906	14.1243	0.89773	0.59	0.043	0.78077	15.83	0.31
G_10	S2	AK203_10.FIN2	24/02/2020 (2)	19:50:35	5.8	0.54	0.064	0.0066	0.32353	15.625	1.61133	0.676	0.08	0.69837	15.9	0.88
F_92	S1	AK203_92.FIN2	24/02/2020 (2)	22:00:22	2.94	0.17	0.0357	0.0039	0.16369	28.0112	3.06005	0.616	0.065	0.81345	16.21	0.63
I_92	S1	AK203_92.FIN2	24/02/2020 (2)	22:00:28	2.71	0.24	0.0431	0.0051	-0.38662	23.2019	2.74546	0.478	0.087	0.81917	16.5	2.7
A_92	S1	AK203_92.FIN2	24/02/2020 (2)	22:00:12	4.18	0.46	0.0466	0.0057	0.16282	21.4592	2.62484	0.7	0.13	0.78086	16.51	0.81
A_7	S2	AK203_7.FIN2	24/02/2020 (2)	19:46:40	8.79	0.59	0.0889	0.0073	0.092917	11.2486	0.923675	0.734	0.071	0.73805	16.62	0.49
I_14	S2	AK203_14.FIN2	24/02/2020 (2)	19:56:52	3.72	0.36	0.0477	0.0051	0.26985	20.9644	2.24147	0.577	0.076	0.66398	17.2	3.5
G_92	S1	AK203_92.FIN2	24/02/2020 (2)	22:00:24	2.78	0.19	0.0362	0.0046	0.19361	27.6243	3.51027	0.582	0.075	0.85134	18.12	0.5
C_10	S2	AK203_10.FIN2	24/02/2020 (2)	19:50:27	6.08	0.4	0.0701	0.004	0.27242	14.2653	0.813999	0.63	0.046	0.42877	18.3	0.52
F_10	S2	AK203_10.FIN2	24/02/2020 (2)	19:50:33	5.04	0.39	0.0592	0.0044	0.11617	16.8919	1.25548	0.63	0.07	0.72709	18.32	0.52
H_92	S1	AK203_92.FIN2	24/02/2020 (2)	22:00:26	2.88	0.3	0.0405	0.0049	-0.16165	24.6914	2.98735	0.544	0.088	0.76749	18.38	0.4
E_10	S2	AK203_10.FIN2	24/02/2020 (2)	19:50:31	4.8	0.39	0.0593	0.0035	0.12764	16.8634	0.995311	0.591	0.053	0.56888	18.49	0.46
D_10	S2	AK203_10.FIN2	24/02/2020 (2)	19:50:29	5.09	0.4	0.0596	0.0041	0.55444	16.7785	1.15423	0.62	0.045	0.41725	18.68	0.59
B_10	S2	AK203_10.FIN2	24/02/2020 (2)	19:50:25	6.69	0.44	0.0699	0.0054	-0.49643	14.3062	1.1052	0.71	0.1	0.90001	19.77	0.6
H_14	S2	AK203_14.FIN2	24/02/2020 (2)	19:56:50	3.82	0.28	0.0504	0.0038	0.46262	19.8413	1.49597	0.554	0.044	0.49844	20.44	0.48
A_10	S2	AK203_10.FIN2	24/02/2020 (2)	19:50:23	6.49	0.44	0.0723	0.0062	0.045883	13.8313	1.18608	0.668	0.076	0.72492	20.52	0.67
I_93	S1	AK203_93.FIN2	24/02/2020 (2)	22:01:42	2.16	0.29	0.033	0.0045	0.53785	30.303	4.13223	0.485	0.06	0.49672	22.1	3.8
G_14	S2	AK203_14.FIN2	24/02/2020 (2)	19:56:48	3.93	0.28	0.0506	0.0037	0.1849	19.7629	1.44511	0.572	0.05	0.6591	22.64	0.82
F_14	S2	AK203_14.FIN2	24/02/2020 (2)	19:56:46	3.84	0.25	0.0492	0.0029	-0.079185	20.3252	1.19803	0.572	0.051	0.70114	25.6	0.78
E_14	S2	AK203_14.FIN2	24/02/2020 (2)	19:56:44	3.71	0.24	0.0492	0.003	0.10469	20.3252	1.23934	0.55	0.044	0.63244	26.63	0.38
H_93	S1	AK203_93.FIN2	24/02/2020 (2)	22:01:40	1.99	0.17	0.0327	0.0027	0.1279	30.581	2.52504	0.451	0.051	0.6803	27.23	0.51
D_14	S2	AK203_14.FIN2	24/02/2020 (2)	19:56:42	3.94	0.19	0.0491	0.0029	0.089772	20.3666	1.20291	0.575	0.053	0.63177	27.3	0.77
G_93	S1	AK203_93.FIN2	24/02/2020 (2)	22:01:38	2.41	0.25	0.0327	0.0028	-0.067854	30.581	2.61856	0.55	0.079	0.63313	27.32	0.54
F_93	S1	AK203_93.FIN2	24/02/2020 (2)	22:01:36	2.28	0.25	0.033	0.0027	-0.41895	30.303	2.47934	0.521	0.086	0.7857	28.71	0.66
C_14	S2	AK203_14.FIN2	24/02/2020 (2)	19:56:40	3.67	0.32	0.046	0.0034	-0.07357	21.7391	1.60681	0.586	0.066	0.53502	29.87	0.74
A_14	S2	AK203_14.FIN2	24/02/2020 (2)	19:56:36	3.95	0.32	0.0474	0.0026	0.52149	21.097	1.15722	0.605	0.042	0.14624	30.3	1
E_93	S1	AK203_93.FIN2	24/02/2020 (2)	22:01:34	2.23	0.21	0.0343	0.0034	-0.1322	29.1545	2.88995	0.491	0.069	0.78905	30.41	0.95
B_14	S2	AK203_14.FIN2	24/02/2020 (2)	19:56:38	3.84	0.34	0.0466	0.0029	-0.073547	21.4592	1.33544	0.603	0.065	0.60637	30.7	1
A_93	S1	AK203_93.FIN2	24/02/2020 (2)	22:01:26	2.38	0.22	0.0344	0.0045	0.14726	29.0698	3.80273	0.533	0.087	0.80683	30.7	0.95
B_93	S1	AK203_93.FIN2	24/02/2020 (2)	22:01:28	2.17	0.26	0.0324	0.0035	0.045487	30.8642	3.3341	0.499	0.079	0.6099	31.68	0.86
D_93	S1	AK203_93.FIN2	24/02/2020 (2)	22:01:32	1.94	0.2	0.0309	0.003	0.20019	32.3625	3.14199	0.466	0.062	0.68456	31.74	0.89
C_93	S1	AK203_93.FIN2	24/02/2020 (2)	22:01:30	1.83	0.16	0.027	0.0022	0.42321	37.037	3.01783	0.495	0.048	0.60976	33.05	0.91
A_97	S2-3	AK203_97.FIN2	24/02/2020 (2)	22:10:08	12.9	1.1	0.136	0.016	-0.087224	7.35294	0.865052	0.717	0.094	0.7897	6.35	0.14
B_97	S2-3	AK203_97.FIN2	24/02/2020 (2)	22:10:10	12.6	1.1	0.128	0.011	0.51982	7.8125	0.671387	0.718	0.059	0.56739	6.69	0.22
C_97	S2-3	AK203_97.FIN2	24/02/2020 (2)	22:10:12	12.3	1	0.128	0.013	0.34553	7.8125	0.793457	0.719	0.097	0.81606	6.49	0.21
D_97	S2-3	AK203_97.FIN2	24/02/2020 (2)	22:10:14	12.1	1.3	0.126	0.014	-0.20867	7.93651	0.881834	0.73	0.13	0.79972	6.66	0.24
E_97	S2-3	AK203_97.FIN2	24/02/2020 (2)	22:10:16	12	1.4	0.113	0.015	0.32765	8.84956	1.17472	0.76	0.1	0.8654	7.41	0.25
F_97	S2-3	AK203_97.FIN2	24/02/2020 (2)	22:10:18	10.47	0.57	0.101	0.016	0.2576	9.90099	1.56847	0.84	0.16	0.95524	7.94	0.12
G_97	S2-3	AK203_97.FIN2	24/02/2020 (2)	22:10:20	11.06	0.79	0.113	0.013	0.17723	8.84956	1.01809	0.735	0.096	0.86706	7.9	0.19
H_97	S2-3	AK203_97.FIN2	24/02/2020 (2)	22:10:22	12.3	1	0.11	0.01	0.44079	9.09091	0.826446	0.82	0.079	0.6483	7.29	0.32
I_97	S2-3	AK203_97.FIN2	24/02/2020 (2)	22:10:24	14.1	1.4	0.139	0.018	0.72569	7.19424	0.931629	0.75	0.061	0.71313	5.46	0.94
A_98	angleS2, S2-3, S3	AK203_98.FIN2	24/02/2020 (2)	22:11:23	13.16	0.85	0.1324	0.0089	0.47502	7.55287	0.507708	0.728	0.052	0.44913	9.78	0.32
B_98	angleS2, S2-3, S3	AK203_98.FIN2	24/02/2020 (2)	22:11:25	12.7	0.79	0.128	0.012	0.34887	7.8125	0.732422	0.735	0.063	0.74794	9.75	0.38
C_98	angleS2, S2-3, S3	AK203_98.FIN2	24/02/2020 (2)	22:11:27	12.47	0.98	0.12	0.011	0.012935	8.33333	0.763889	0.775	0.091	0.75815	9.75	0.41
D_98	angleS2, S2-3, S3	AK203_98.FIN2	24/02/2020 (2)	22:11:29	12.7	1.1	0.123	0.01	0.37346	8.13008	0.660982	0.755	0.066	0.54841	9.18	0.33
E_98	angleS2, S2-3, S3	AK203_98.FIN2	24/02/2020 (2)	22:11:31	13.07	0.79	0.1221	0.0079	0.43822	8.19001	0.529902	0.782	0.062	0.68991	8.77	0.26
F_98	angleS2, S2-3, S3	AK203_98.FIN2	24/02/2020 (2)	22:11:33	12.1	0.71	0.125	0.01	0.45397	8	0.64	0.712	0.055	0.67719	8.68	0.26
G_98	angleS2, S2-3, S3	AK203_98.FIN2	24/02/2020 (2)	22:11:35	12.73	0.98	0.123	0.012	0.16159	8.13008	0.793179	0.775	0.097	0.79343	8.66	0.3
H_98	angleS2, S2-3, S3	AK203_98.FIN2	24/02/2020 (2)	22:11:37	11.7	1	0.1138	0.0095	-0.018355	8.78735	0.733566	0.765	0.091	0.672	8.5	0.21
I_98	angleS2, S2-3, S3	AK203_98.FIN2	24/02/2020 (2)	22:11:39	10.48	0.77	0.11	0.012	-0.045149	9.09091	0.991735	0.72	0.1	0.89034	7.1	1.2
A_99	S2-3	AK203_99.FIN2	24/02/2020 (2)	22:12:38	12.51	0.99	0.1172	0.0085	0.60607	8.53242	0.618819	0.782	0.061	0.34273	11.2	0.52
B_99	S2-3	AK203_99.FIN2	24/02/2020 (2)	22:12:40	13.1	1.3	0.1205	0.0088	0.18921	8.29875	0.60605	0.795	0.092	0.5013	9.08	0.43
C_99	S2-3	AK203_99.FIN2	24/02/2020 (2)	22:12:42	12.67	0.89	0.124	0.011	-0.27983	8.06452	0.715401	0.764	0.088	0.81273	7.96	0.21
D_99	S2-3	AK203_99.FIN2	24/02/2020 (2)	22:12:44	13.5	1.2	0.14	0.015	0.37416	7.14286	0.765306	0.719	0.074	0.74053	7.35	0.34
E_99	S2-3	AK203_99.FIN2	24/02/2020 (2)	22:12:46	15.8	1.4	0.158	0.016	0.16157	6.32911	0.640923	0.75	0.11	0.80066	6.61	0.26
F_99	S2-3	AK203_99.FIN2	24/02/2020 (2)	22:12:48	15	1.6	0.14	0.011	0.49627	7.14286	0.561225	0.783	0.081	0.48659	6.4	0.25
G_99	S2-3	AK203_99.FIN2	24/02/2020 (2)	22:12:50	17.9	2.5	0.168	0.022	0.52612	5.95238	0.779478	0.79	0.11	0.39419	5.1	0.41
H_99	S2-3	AK203_99.FIN2	24/02/2020 (2)	22:12:52	23	1.8	0.219	0.027	0.089751	4.56621	0.562957	0.8	0.12	0.87607	3.9	0.2
I_99	S2-3	AK203_99.FIN2	24/02/2020 (2)	22:12:54	22	2.6	0.24	0.027	0.17927	4.16667	0.46875	0.68	0.095	0.6931	3.67	0.28
A_100	S2-3	AK203_100.FIN2	24/02/2020 (2)	22:13:52	16.4	1.6	0.167	0.021	0.099083	5.98802	0.752985	0.75	0.1	0.7229	5.23	0.22
B_100	S2-3	AK203_100.FIN2	24/02/2020 (2)	22:13:54	14.9	1.5	0.147	0.014	0.10301	6.80272	0.647878	0.751	0.093	0.59852	5.71	0.31
C_100	S2-3	AK203_100.FIN2	24/02/2020 (2)	22:13:56	15.3	1.7	0.162	0.014	0.29564	6.17284	0.533455	0.696	0.084	0.58843	5.04	0.42
D_100	S2-3	AK203_100.FIN2	24/02/2020 (2)	22:13:58	19.8	2.4	0.188	0.022	0.47821	5.31915	0.622454	0.773	0.09	0.41705	3.32	0.43
E_100	S2-3	AK203_100.FIN2	24/02/2020 (2)	22:14:00	23.7	3.2	0.231	0.028	-0.16289	4.329	0.524728	0.79	0.15	0.67718	2.14	0.16
F_100	S2-3	AK203_100.FIN2	24/02/2020 (2)	22:14:02	22.8	2.7	0.22	0.029	-0.021242	4.54545	0.599174	0.79	0.13	0.65592	1.983	0.08
G_100	S2-3	AK203_100.FIN2	24/02/2020 (2)	22:14:04	22.1	2.6	0.203	0.023	0.25431	4.92611	0.55813	0.82	0.13	0.62401	1.9	0.12
H_100	S2-3	AK203_100.FIN2	24/02/2020 (2)	22:14:06	22.8	2.3	0.207	0.031	-0.109	4.83092	0.723471	0.86	0.16	0.8134	2	0.11

## Sheet: 209 all bulk and standards
			Source file	DateTime	Date	Time	Final207_235	Final207_235_Int2SE	Final206_238	Final206_238_Int2SE	ErrorCorrelation_6_38vs7_35	Final238_206	Final238_206_Int2SE	Final207_206	Final207_206_Int2SE	ErrorCorrelation_38_6vs7_6	Approx_U_PPM	Approx_U_PPM_Int2SE
AK209_1	titanite	S1-2	AK209_1.FIN2	11/09/2019 (4) 16:23:25.00	11/09/2019 (4)	00:23:25	33.1	2.4	0.301	0.021	0.68431	3.32226	0.231786	0.824	0.047	0.34503	3.06	0.19
AK209_2	titanite	S3	AK209_2.FIN2	11/09/2019 (4) 16:24:41.00	11/09/2019 (4)	00:24:41	27.1	1.9	0.259	0.018	0.62725	3.861	0.268332	0.762	0.042	0.52453	3.41	0.34
AK209_3	titanite	S3	AK209_3.FIN2	11/09/2019 (4) 16:25:56.00	11/09/2019 (4)	00:25:56	36	2.3	0.339	0.023	0.7215	2.94985	0.200137	0.801	0.039	0.50897	3.03	0.26
AK209_4	titanite	S1-2	AK209_4.FIN2	11/09/2019 (4) 16:27:12.00	11/09/2019 (4)	00:27:12	47.2	2.4	0.436	0.023	0.50661	2.29358	0.120992	0.801	0.043	0.4827	1.813	0.091
AK209_5	titanite	S3	AK209_5.FIN2	11/09/2019 (4) 16:28:27.00	11/09/2019 (4)	00:28:27	19.83	0.99	0.185	0.01	0.045457	5.40541	0.292184	0.833	0.061	0.71715	4.28	0.11
AK209_6	titanite	S1-2	AK209_6.FIN2	11/09/2019 (4) 16:30:58.00	11/09/2019 (4)	00:30:58	55.1	2.6	0.469	0.029	0.44934	2.1322	0.131842	0.884	0.048	0.68447	1.56	0.11
AK209_7	titanite	S3	AK209_7.FIN2	11/09/2019 (4) 16:32:14.00	11/09/2019 (4)	00:32:14	25.4	1.7	0.237	0.017	0.69178	4.21941	0.302658	0.803	0.041	0.52374	4.66	0.46
AK209_8	epidote	S3	AK209_8.FIN2	11/09/2019 (4) 16:33:29.00	11/09/2019 (4)	00:33:29	41.5	2.9	0.38	0.027	0.76424	2.63158	0.186981	0.802	0.038	0.30575	3.54	0.52
AK209_9	titanite	S1-2	AK209_9.FIN2	11/09/2019 (4) 16:34:45.00	11/09/2019 (4)	00:34:45	76.7	4	0.705	0.043	0.65124	1.41844	0.0865148	0.824	0.04	0.62803	1.451	0.049
AK209_10	titanite	S3	AK209_10.FIN2	11/09/2019 (4) 16:36:01.00	11/09/2019 (4)	00:36:01	20.5	0.95	0.193	0.0091	0.46963	5.18135	0.244302	0.781	0.037	0.58174	5.98	0.17
AK209_11	titanite	?	AK209_11.FIN2	11/09/2019 (4) 16:38:32.00	11/09/2019 (4)	00:38:32	34.8	1.9	0.316	0.017	0.52091	3.16456	0.170245	0.802	0.042	0.62992	3.23	0.11
AK209_12	titanite	S1-2	AK209_12.FIN2	11/09/2019 (4) 16:39:47.00	11/09/2019 (4)	00:39:47	51.3	2.3	0.472	0.028	0.53298	2.11864	0.125682	0.833	0.047	0.6676	2.186	0.072
AK209_13	titanite	S3	AK209_13.FIN2	11/09/2019 (4) 16:41:03.00	11/09/2019 (4)	00:41:03	28.9	2	0.271	0.018	0.6672	3.69004	0.245095	0.79	0.047	0.45597	3.08	0.27
AK209_14	titanite	S3	AK209_14.FIN2	11/09/2019 (4) 16:42:18.00	11/09/2019 (4)	00:42:18	33.8	2.5	0.308	0.022	0.74124	3.24675	0.231911	0.796	0.04	0.32668	3.03	0.22
AK209_15	titanite	S1-2	AK209_15.FIN2	11/09/2019 (4) 16:43:34.00	11/09/2019 (4)	00:43:34	28.6	2.3	0.268	0.022	0.65854	3.73134	0.306304	0.783	0.044	0.21314	4.29	0.5
AK209_16	titanite	S3	AK209_16.FIN2	11/09/2019 (4) 16:47:20.00	11/09/2019 (4)	00:47:20	28.7	1.4	0.265	0.016	0.62933	3.77359	0.227839	0.805	0.038	0.6907	4.42	0.15
AK209_17	titanite	S3	AK209_17.FIN2	11/09/2019 (4) 16:48:36.00	11/09/2019 (4)	00:48:36	43.2	2.5	0.378	0.021	0.68716	2.6455	0.146972	0.829	0.037	0.3518	2.5	0.13
AK209_18	titanite	S1-2	AK209_18.FIN2	11/09/2019 (4) 16:49:51.00	11/09/2019 (4)	00:49:51	18.88	0.94	0.181	0.012	0.52571	5.52486	0.366289	0.799	0.047	0.63428	4.13	0.16
AK209_19	titanite	S3	AK209_19.FIN2	11/09/2019 (4) 16:51:07.00	11/09/2019 (4)	00:51:07	18.5	1.2	0.179	0.011	0.47588	5.58659	0.34331	0.792	0.057	0.62827	4.22	0.19
AK209_20	titanite	S3	AK209_20.FIN2	11/09/2019 (4) 16:52:22.00	11/09/2019 (4)	00:52:22	14.6	1.7	0.14	0.015	0.85695	7.14286	0.765306	0.737	0.042	0.059976	7.4	1.1
AK209_21	titanite	S3	AK209_21.FIN2	11/09/2019 (4) 16:54:53.00	11/09/2019 (4)	00:54:53	42.3	2.4	0.403	0.023	0.47607	2.48139	0.141618	0.782	0.048	0.55122	2.23	0.17
AK209_22	titanite	S3	AK209_22.FIN2	11/09/2019 (4) 16:56:09.00	11/09/2019 (4)	00:56:09	27.5	2.2	0.265	0.023	0.68776	3.77359	0.327519	0.77	0.046	0.19602	3.36	0.3
AK209_23	titanite	S3	AK209_23.FIN2	11/09/2019 (4) 16:57:24.00	11/09/2019 (4)	00:57:24	37.2	2.3	0.309	0.019	0.6064	3.23625	0.198992	0.877	0.049	0.39513	2.54	0.15
AK209_24	titanite		AK209_24.FIN2	11/09/2019 (4) 16:58:40.00	11/09/2019 (4)	00:58:40	26.9	2.1	0.255	0.019	0.64623	3.92157	0.292195	0.776	0.046	0.41914	3.95	0.39
AK209_25	titanite		AK209_25.FIN2	11/09/2019 (4) 16:59:55.00	11/09/2019 (4)	00:59:55	31.4	4.7	0.301	0.043	0.96377	3.32226	0.474608	0.757	0.03	0.14351	6.89	0.83
AK209_26	titanite	S3	AK209_26.FIN2	11/09/2019 (4) 17:02:26.00	11/09/2019 (4)	00:02:26	47	3	0.442	0.029	0.64067	2.26244	0.148441	0.807	0.045	0.36169	2.58	0.19
AK209_27	titanite	S3	AK209_27.FIN2	11/09/2019 (4) 17:03:42.00	11/09/2019 (4)	00:03:42	48.7	5.6	0.431	0.051	0.87247	2.32019	0.274546	0.808	0.037	-0.006692	5.25	0.9
AK209_28	titanite		AK209_28.FIN2	11/09/2019 (4) 17:04:57.00	11/09/2019 (4)	00:04:57	43.8	3	0.377	0.028	0.71828	2.65252	0.197004	0.857	0.041	0.34627	3.39	0.51
AK209_29	titanite	S3	AK209_29.FIN2	11/09/2019 (4) 17:06:13.00	11/09/2019 (4)	00:06:13	47.6	4.7	0.432	0.044	0.88276	2.31481	0.235768	0.82	0.04	0.42958	3.34	0.22
AK209_30	titanite		AK209_30.FIN2	11/09/2019 (4) 17:07:28.00	11/09/2019 (4)	00:07:28	56.1	3.7	0.491	0.031	0.77717	2.03666	0.128587	0.838	0.035	0.31956	2.85	0.19
AK209_31	titanite	S1-2	AK209_31.FIN2	11/09/2019 (4) 17:11:15.00	11/09/2019 (4)	00:11:15	57.1	4.6	0.519	0.046	0.76573	1.92678	0.170774	0.827	0.045	0.38829	2.51	0.14
AK209_32	epidote		AK209_32.FIN2	11/09/2019 (4) 17:12:31.00	11/09/2019 (4)	00:12:31	63.6	3.1	0.568	0.026	0.85107	1.76056	0.0805892	0.805	0.022	0.14929	8.83	0.26
AK209_33	titanite		AK209_33.FIN2	11/09/2019 (4) 17:13:45.99	11/09/2019 (4)	00:13:46	47.8	3.3	0.414	0.029	0.84848	2.41546	0.169199	0.845	0.034	0.47831	4.92	0.13
AK209_34	titanite	S3	AK209_34.FIN2	11/09/2019 (4) 17:15:02.00	11/09/2019 (4)	00:15:02	64.2	3.3	0.589	0.033	0.56011	1.69779	0.0951225	0.804	0.042	0.58322	2.138	0.078
AK209_35	titanite	S3	AK209_35.FIN2	11/09/2019 (4) 17:16:17.00	11/09/2019 (4)	00:16:17	40.3	2.9	0.338	0.028	0.66735	2.95858	0.245089	0.887	0.056	0.54149	2.36	0.16
AK209_36	titanite	S3	AK209_36.FIN2	11/09/2019 (4) 17:18:48.00	11/09/2019 (4)	00:18:48	87.1	5	0.757	0.056	0.52371	1.321	0.0977229	0.889	0.063	0.68293	1.003	0.073
AK209_37	titanite	S1-2	AK209_37.FIN2	11/09/2019 (4) 17:20:04.00	11/09/2019 (4)	00:20:04	21.74	0.93	0.211	0.01	0.50129	4.73934	0.224613	0.764	0.037	0.63831	6.36	0.27
AK209_38	titanite	S1-2	AK209_38.FIN2	11/09/2019 (4) 17:21:19.00	11/09/2019 (4)	00:21:19	36.8	1.5	0.334	0.015	0.39591	2.99401	0.134462	0.818	0.041	0.60418	4.55	0.11
AK209_39	titanite	S1-2	AK209_39.FIN2	11/09/2019 (4) 17:22:35.00	11/09/2019 (4)	00:22:35	93.8	3.8	0.815	0.032	0.69726	1.22699	0.0481765	0.83	0.028	0.52454	2.992	0.09
AK209_40	titanite	S3	AK209_40.FIN2	11/09/2019 (4) 17:23:51.00	11/09/2019 (4)	00:23:51	59	4.3	0.5	0.038	0.81843	2	0.152	0.855	0.043	0.44728	2.3	0.25
AK209_41	titanite	S3	AK209_41.FIN2	11/09/2019 (4) 17:26:22.00	11/09/2019 (4)	00:26:22	60	5	0.547	0.048	0.81125	1.82815	0.160423	0.812	0.042	0.31717	1.93	0.18
AK209_42	titanite	S1-2	AK209_42.FIN2	11/09/2019 (4) 17:27:37.00	11/09/2019 (4)	00:27:37	26.2	2.9	0.246	0.024	0.82779	4.06504	0.396589	0.771	0.042	0.23491	4.93	0.28
AK209_43	titanite	S1-2	AK209_43.FIN2	11/09/2019 (4) 17:28:53.00	11/09/2019 (4)	00:28:53	87	5.1	0.71	0.046	0.60058	1.40845	0.0912517	0.898	0.053	0.67996	1.089	0.081
AK209_44	titanite	S3	AK209_44.FIN2	11/09/2019 (4) 17:30:09.00	11/09/2019 (4)	00:30:09	34.5	2.7	0.301	0.024	0.75772	3.32226	0.264898	0.862	0.053	0.68688	2.97	0.24
AK209_45	titanite	S3	AK209_45.FIN2	11/09/2019 (4) 17:31:24.00	11/09/2019 (4)	00:31:24	66.9	3	0.572	0.031	0.62753	1.74825	0.0947479	0.868	0.041	0.65323	1.949	0.067
AK209_46	titanite	S3	AK209_46.FIN2	11/09/2019 (4) 17:35:11.00	11/09/2019 (4)	00:35:11	71.3	4.9	0.611	0.045	0.5217	1.63666	0.12054	0.857	0.057	0.51246	1.17	0.15
AK209_47	titanite	S3	AK209_47.FIN2	11/09/2019 (4) 17:36:26.00	11/09/2019 (4)	00:36:26	31.5	2.8	0.298	0.026	0.79939	3.3557	0.29278	0.79	0.046	0.38124	4.6	0.47
AK209_48	titanite	S1-2	AK209_48.FIN2	11/09/2019 (4) 17:37:42.00	11/09/2019 (4)	00:37:42	70.8	3.8	0.647	0.038	0.35391	1.5456	0.0907768	0.84	0.056	0.58102	1.311	0.047
AK209_49	titanite	S1-2	AK209_49.FIN2	11/09/2019 (4) 17:38:57.00	11/09/2019 (4)	00:38:57	77.5	6	0.716	0.056	0.72949	1.39665	0.109235	0.803	0.044	0.4318	1.66	0.13
AK209_50	titanite	S3	AK209_50.FIN2	11/09/2019 (4) 17:40:13.00	11/09/2019 (4)	00:40:13	68.9	7.1	0.616	0.063	0.85268	1.62338	0.166027	0.815	0.042	0.12873	2.32	0.37
AK209_51	titanite	S3	AK209_51.FIN2	11/09/2019 (4) 17:42:44.00	11/09/2019 (4)	00:42:44	61.6	7.2	0.545	0.068	0.77503	1.83486	0.228937	0.846	0.054	0.078328	2.34	0.42
AK209_52	titanite	S1-2	AK209_52.FIN2	11/09/2019 (4) 17:43:59.00	11/09/2019 (4)	00:43:59	78.5	6.1	0.713	0.058	0.7354	1.40253	0.11409	0.823	0.049	0.48216	1.468	0.097
AK209_53	titanite	S1-2	AK209_53.FIN2	11/09/2019 (4) 17:45:15.00	11/09/2019 (4)	00:45:15	65.9	6.7	0.628	0.066	0.83224	1.59236	0.16735	0.779	0.04	0.13745	2.51	0.3
AK209_54	titanite	S3	AK209_54.FIN2	11/09/2019 (4) 17:46:30.00	11/09/2019 (4)	00:46:30	100	11	0.912	0.098	0.91956	1.09649	0.117825	0.791	0.029	0.034744	2.87	0.25
AK209_55	titanite	S3	AK209_55.FIN2	11/09/2019 (4) 17:47:46.00	11/09/2019 (4)	00:47:46	21.8	2.6	0.201	0.023	0.88243	4.97512	0.569293	0.772	0.048	-0.11532	8.9	1.2
AK209_56	titanite	S3	AK209_56.FIN2	11/09/2019 (4) 17:50:17.00	11/09/2019 (4)	00:50:17	58.1	5.2	0.516	0.039	0.68561	1.93798	0.146476	0.817	0.046	0.23589	2.93	0.28
AK209_57	IGNORE - could not relocate spots or identify grains		AK209_57.FIN2	11/09/2019 (4) 17:51:32.00	11/09/2019 (4)	00:51:32	29.7	3.3	0.264	0.026	0.81902	3.78788	0.373049	0.819	0.052	0.1904	3.54	0.33
AK209_58	IGNORE - could not relocate spots or identify grains		AK209_58.FIN2	11/09/2019 (4) 17:52:48.00	11/09/2019 (4)	00:52:48	19.5	1.6	0.194	0.017	0.77415	5.15464	0.451695	0.762	0.05	0.65962	4.71	0.38
AK209_59	IGNORE - could not relocate spots or identify grains		AK209_59.FIN2	11/09/2019 (4) 17:54:04.00	11/09/2019 (4)	00:54:04	38.5	2.6	0.349	0.027	0.76565	2.86533	0.221673	0.813	0.039	0.42808	3.65	0.11
AK209_60	IGNORE - could not relocate spots or identify grains		AK209_60.FIN2	11/09/2019 (4) 17:55:19.00	11/09/2019 (4)	00:55:19	15.82	0.9	0.1506	0.008	0.56685	6.64011	0.352728	0.772	0.04	0.36315	7.15	0.17
AK209_61	IGNORE - could not relocate spots or identify grains		AK209_61.FIN2	11/09/2019 (4) 17:59:06.00	11/09/2019 (4)	00:59:06	41.9	4.4	0.397	0.043	0.82523	2.51889	0.272827	0.781	0.04	0.1933	2.97	0.57
AK209_62	IGNORE - could not relocate spots or identify grains		AK209_62.FIN2	11/09/2019 (4) 18:00:21.00	11/09/2019 (4)	00:00:21	45.9	3.1	0.387	0.03	0.64315	2.58398	0.200309	0.896	0.053	0.32399	2.57	0.17
AK209_63	IGNORE - could not relocate spots or identify grains		AK209_63.FIN2	11/09/2019 (4) 18:01:37.00	11/09/2019 (4)	00:01:37	50.7	3.2	0.457	0.03	0.70061	2.18818	0.143645	0.812	0.039	0.42498	2.76	0.12
AK209_64	IGNORE - could not relocate spots or identify grains		AK209_64.FIN2	11/09/2019 (4) 18:02:52.00	11/09/2019 (4)	00:02:52	36.4	2.1	0.334	0.021	0.44263	2.99401	0.188246	0.835	0.053	0.49591	3.05	0.32
AK209_65	titanite	S3	AK209_65.FIN2	11/09/2019 (4) 18:04:08.00	11/09/2019 (4)	00:04:08	45.5	3.6	0.423	0.036	0.78522	2.36407	0.201197	0.804	0.049	0.52914	1.96	0.17
AK209_66	titanite	S3	AK209_66.FIN2	11/09/2019 (4) 18:06:39.00	11/09/2019 (4)	00:06:39	82.2	7.9	0.751	0.076	0.81688	1.33156	0.134751	0.826	0.045	0.34176	1.71	0.19
AK209_67	titanite	S3	AK209_67.FIN2	11/09/2019 (4) 18:07:54.00	11/09/2019 (4)	00:07:54	10.4	1.6	0.107	0.015	0.95634	9.34579	1.31016	0.69	0.035	0.050637	17.6	2
AK209_68	titanite	S3	AK209_68.FIN2	11/09/2019 (4) 18:09:10.00	11/09/2019 (4)	00:09:10	46.9	4.2	0.4	0.037	0.74685	2.5	0.23125	0.88	0.052	0.18553	3.03	0.43
AK209_69	titanite	S3	AK209_69.FIN2	11/09/2019 (4) 18:10:25.00	11/09/2019 (4)	00:10:25	39.2	3.5	0.361	0.032	0.79411	2.77008	0.245548	0.82	0.047	0.38188	4.33	0.48
AK209_70	titanite	S3	AK209_70.FIN2	11/09/2019 (4) 18:11:41.00	11/09/2019 (4)	00:11:41	12.1	1	0.1211	0.0092	0.84769	8.25764	0.627335	0.718	0.035	0.2067	9.32	0.54
AK209_71	titanite	S3	AK209_71.FIN2	11/09/2019 (4) 18:14:12.00	11/09/2019 (4)	00:14:12	52.6	4.2	0.475	0.038	0.89582	2.10526	0.168421	0.813	0.033	0.245	5.56	0.44
AK209_72	titanite	S3	AK209_72.FIN2	11/09/2019 (4) 18:15:27.00	11/09/2019 (4)	00:15:27	56.7	9	0.466	0.071	0.91245	2.14592	0.326954	0.781	0.05	-0.49483	13.7	3.8
AK209_73	titanite	S3	AK209_73.FIN2	11/09/2019 (4) 18:16:43.00	11/09/2019 (4)	00:16:43	21.4	3.5	0.197	0.024	0.7589	5.07614	0.618413	0.773	0.052	0.13051	3.55	0.49
AK209_74	titanite	S1-2	AK209_74.FIN2	11/09/2019 (4) 18:17:58.00	11/09/2019 (4)	00:17:58	19	1.2	0.18	0.013	0.59636	5.55556	0.401235	0.783	0.044	0.71653	5.04	0.19
AK209_75	titanite	S1-2	AK209_75.FIN2	11/09/2019 (4) 18:19:14.00	11/09/2019 (4)	00:19:14	44.6	3.1	0.375	0.029	0.59434	2.66667	0.206222	0.899	0.056	0.30005	1.99	0.23
AK209_76	titanite	S3	AK209_76.FIN2	11/09/2019 (4) 18:23:01.00	11/09/2019 (4)	00:23:01	48	2.7	0.416	0.027	0.46143	2.40385	0.156019	0.892	0.063	0.61299	2.01	0.13
AK209_77	titanite	S3	AK209_77.FIN2	11/09/2019 (4) 18:24:16.00	11/09/2019 (4)	00:24:16	80.4	3.4	0.708	0.037	0.4702	1.41243	0.0738134	0.846	0.043	0.6331	1.76	0.087
AK209_78	UNCLEAR	S3	AK209_78.FIN2	11/09/2019 (4) 18:25:32.00	11/09/2019 (4)	00:25:32	44.8	4.8	0.411	0.044	0.82868	2.43309	0.260477	0.797	0.042	-0.03013	4.3	0.63
AK209_79	titanite		AK209_79.FIN2	11/09/2019 (4) 18:26:47.00	11/09/2019 (4)	00:26:47	73	4.1	0.647	0.037	0.72387	1.5456	0.088388	0.823	0.031	0.4125	4.47	0.63
AK209_80	titanite	S3	AK209_80.FIN2	11/09/2019 (4) 18:28:03.00	11/09/2019 (4)	00:28:03	17.3	1.8	0.166	0.019	0.88544	6.0241	0.689505	0.803	0.045	0.54049	7.02	0.58
AK209_81	titanite	S3	AK209_81.FIN2	11/09/2019 (4) 18:33:05.00	11/09/2019 (4)	00:33:05	38.6	2.9	0.375	0.03	0.58749	2.66667	0.213333	0.779	0.049	0.25067	2.38	0.21
AK209_82	titanite	S3	AK209_82.FIN2	11/09/2019 (4) 18:34:20.00	11/09/2019 (4)	00:34:20	22.4	1.6	0.216	0.014	0.62485	4.62963	0.300069	0.76	0.045	0.33881	4.17	0.22
AK209_83	titanite	S1-2	AK209_83.FIN2	11/09/2019 (4) 18:35:36.00	11/09/2019 (4)	00:35:36	18.9	1.3	0.172	0.01	0.43965	5.81395	0.338021	0.821	0.056	0.35159	4.92	0.4
AK209_84	titanite	S1-2	AK209_84.FIN2	11/09/2019 (4) 18:36:51.00	11/09/2019 (4)	00:36:51	34	2.9	0.328	0.033	0.78797	3.04878	0.306737	0.795	0.055	0.52825	2.06	0.25
AK209_85	titanite	S1-2	AK209_85.FIN2	11/09/2019 (4) 18:38:07.00	11/09/2019 (4)	00:38:07	58.3	2.7	0.542	0.028	0.52766	1.84502	0.0953146	0.794	0.043	0.63933	2.06	0.1
Tit_BLR_1_1			BLRa_1.FIN2	11/09/2019 (4) 16:18:23.00	11/09/2019 (4)	00:18:23	2.706	0.045	0.1896	0.0023	0.5352	5.27426	0.063981	0.1031	0.0015	0.28603	239.3	7.6
Tit_BLR_1_2			BLRa_2.FIN2	11/09/2019 (4) 16:19:39.00	11/09/2019 (4)	00:19:39	2.674	0.043	0.1894	0.0023	0.48273	5.27983	0.0641162	0.1021	0.0015	0.21614	240	8.3
Tit_BLR_1_3			BLRa_3.FIN2	11/09/2019 (4) 16:46:05.00	11/09/2019 (4)	00:46:05	2.72	0.054	0.1927	0.0025	0.54383	5.18941	0.067325	0.1018	0.0017	0.015054	238.8	6.8
Tit_BLR_1_4			BLRa_4.FIN2	11/09/2019 (4) 17:10:00.00	11/09/2019 (4)	00:10:00	2.739	0.052	0.1883	0.0024	0.45052	5.31067	0.0676878	0.1051	0.0018	0.2115	242.4	7.4
Tit_BLR_1_5			BLRa_5.FIN2	11/09/2019 (4) 17:33:55.00	11/09/2019 (4)	00:33:55	2.796	0.047	0.192	0.0023	0.47615	5.20833	0.0623915	0.1051	0.0016	0.28073	237.4	5.3
Tit_BLR_1_6			BLRa_6.FIN2	11/09/2019 (4) 17:57:50.00	11/09/2019 (4)	00:57:50	2.724	0.051	0.1883	0.0023	0.37784	5.31067	0.0648675	0.1046	0.0019	0.29232	232.3	6.9
Tit_BLR_1_7			BLRa_7.FIN2	11/09/2019 (4) 18:21:45.00	11/09/2019 (4)	00:21:45	2.717	0.054	0.1898	0.0028	0.43413	5.2687	0.0777259	0.1036	0.0019	0.28888	223.7	4.3
Tit_BLR_1_8			BLRa_8.FIN2	11/09/2019 (4) 18:30:34.00	11/09/2019 (4)	00:30:34	2.598	0.047	0.1827	0.0023	0.40517	5.47345	0.068905	0.1023	0.0017	0.29007	273.7	7.9
Tit_BLR_1_9			BLRa_9.FIN2	11/09/2019 (4) 18:31:50.00	11/09/2019 (4)	00:31:50	2.608	0.053	0.1864	0.0026	0.39201	5.36481	0.074831	0.1012	0.002	0.29532	263.1	6.1
Tit_OLT_1_1			OLT1_3.FIN2	11/09/2019 (4) 16:13:21.00	11/09/2019 (4)	00:13:21	1.724	0.034	0.1701	0.0021	0.44713	5.87889	0.072579	0.073	0.0012	0.19438	337.1	9.4
Tit_OLT_1_2			OLT1_4.FIN2	11/09/2019 (4) 16:14:37.00	11/09/2019 (4)	00:14:37	1.741	0.032	0.1723	0.0021	0.53116	5.80383	0.0707373	0.073	0.0011	0.21759	341	10
Tit_OLT_1_3			OLT1_5.FIN2	11/09/2019 (4) 16:15:52.00	11/09/2019 (4)	00:15:52	1.754	0.033	0.1732	0.0023	0.42087	5.77367	0.0766712	0.0732	0.0012	0.29184	313.6	7.7
Tit_OLT_1_4			OLT1_6.FIN2	11/09/2019 (4) 16:17:08.00	11/09/2019 (4)	00:17:08	1.737	0.03	0.1717	0.0021	0.44138	5.82411	0.0712326	0.0731	0.0012	0.30438	324.9	8.7
Tit_OLT_1_5			OLT1_9.FIN2	11/09/2019 (4) 16:20:54.00	11/09/2019 (4)	00:20:54	1.706	0.033	0.1684	0.0024	0.48624	5.93824	0.0846305	0.0732	0.0013	0.28371	340	11
Tit_OLT_1_6			OLT1_10.FIN2	11/09/2019 (4) 16:22:10.00	11/09/2019 (4)	00:22:10	1.691	0.028	0.1673	0.0018	0.4068	5.97729	0.0643103	0.073	0.0012	0.31224	322.7	7.6
Tit_OLT_1_7			OLT1_12.FIN2	11/09/2019 (4) 16:37:16.00	11/09/2019 (4)	00:37:16	1.712	0.033	0.1688	0.0025	0.47131	5.92417	0.0877395	0.073	0.0013	0.36727	329.7	9.9
Tit_OLT_1_8			OLT1_13.FIN2	11/09/2019 (4) 16:44:49.00	11/09/2019 (4)	00:44:49	1.739	0.034	0.1715	0.0023	0.48581	5.8309	0.0781987	0.0731	0.0013	0.26837	339	10
Tit_OLT_1_9			OLT1_15.FIN2	11/09/2019 (4) 17:01:11.00	11/09/2019 (4)	00:01:11	1.711	0.032	0.1695	0.0022	0.34797	5.8997	0.0765743	0.073	0.0014	0.32651	325.1	7.7
Tit_OLT_1_10			OLT1_17.FIN2	11/09/2019 (4) 17:17:33.00	11/09/2019 (4)	00:17:33	1.719	0.029	0.1696	0.0018	0.21026	5.89623	0.0625779	0.0734	0.0014	0.37334	323.9	6.9
Tit_OLT_1_11			OLT1_19.FIN2	11/09/2019 (4) 17:32:40.00	11/09/2019 (4)	00:32:40	1.751	0.036	0.172	0.002	0.33579	5.81395	0.0676041	0.0734	0.0015	0.17534	333.3	8.2
Tit_OLT_1_12			OLT1_20.FIN2	11/09/2019 (4) 17:41:28.00	11/09/2019 (4)	00:41:28	1.699	0.032	0.1687	0.0018	0.2104	5.92768	0.0632473	0.0726	0.0014	0.36114	337.7	9
Tit_OLT_1_13			OLT1_21.FIN2	11/09/2019 (4) 17:49:01.00	11/09/2019 (4)	00:49:01	1.752	0.035	0.1727	0.0021	0.18191	5.79039	0.07041	0.073	0.0016	0.46068	315.4	7.7
Tit_OLT_1_14			OLT1_23.FIN2	11/09/2019 (4) 18:05:23.00	11/09/2019 (4)	00:05:23	1.709	0.034	0.1692	0.0019	0.40075	5.91017	0.0663671	0.073	0.0013	0.13034	337.5	9.1
Tit_OLT_1_15			OLT1_24.FIN2	11/09/2019 (4) 18:12:56.00	11/09/2019 (4)	00:12:56	1.724	0.035	0.1705	0.0027	0.47886	5.8651	0.0928785	0.0732	0.0013	0.28326	326	7.4
Tit_OLT_1_16			OLT1_25.FIN2	11/09/2019 (4) 18:20:30.00	11/09/2019 (4)	00:20:30	1.746	0.037	0.1723	0.0023	0.32037	5.80383	0.0774742	0.0733	0.0016	0.33011	329	11
Tit_OLT_1_17			OLT1_26.FIN2	11/09/2019 (4) 18:29:18.00	11/09/2019 (4)	00:29:18	1.705	0.036	0.1691	0.0019	0.3768	5.91366	0.0664456	0.0729	0.0014	0.15939	326.9	8.8
Tit_OLT_1_18			OLT1_29.FIN2	11/09/2019 (4) 18:39:22.00	11/09/2019 (4)	00:39:22	1.727	0.029	0.1707	0.002	0.28055	5.85823	0.0686377	0.0732	0.0013	0.41657	328.5	9.1

## Sheet: 209 3sec all data
			Source file	DateTime	Date	Time	Final207_235	Final207_235_Int2SE	Final206_238	Final206_238_Int2SE	ErrorCorrelation_6_38vs7_35	Final238_206	Final238_206_Int2SE	Final207_206	Final207_206_Int2SE	ErrorCorrelation_38_6vs7_6	Approx_U_PPM	Approx_U_PPM_Int2SE
A_1			AK209_1.FIN2	11/09/2019 (4) 16:23:25.00	11/09/2019 (4)	16:23:25	34	3.3	0.288	0.032	0.19716	3.47222	0.385802	0.9	0.13	0.77737	3.99	0.32
B_1			AK209_1.FIN2	11/09/2019 (4) 16:23:27.00	11/09/2019 (4)	16:23:27	34.6	5	0.311	0.03	0.50299	3.21543	0.310171	0.81	0.11	0.34099	3.6	0.35
C_1			AK209_1.FIN2	11/09/2019 (4) 16:23:29.00	11/09/2019 (4)	16:23:29	28.4	2.8	0.276	0.03	0.10175	3.62319	0.393825	0.77	0.1	0.60943	4.04	0.3
D_1			AK209_1.FIN2	11/09/2019 (4) 16:23:31.00	11/09/2019 (4)	16:23:31	38.8	6	0.354	0.055	0.45722	2.82486	0.438891	0.83	0.13	0.50761	3.01	0.39
E_1			AK209_1.FIN2	11/09/2019 (4) 16:23:33.00	11/09/2019 (4)	16:23:33	48.8	6.2	0.407	0.05	0.28532	2.457	0.301843	0.9	0.12	0.54643	2.25	0.2
F_1			AK209_1.FIN2	11/09/2019 (4) 16:23:35.00	11/09/2019 (4)	16:23:35	38.7	3.7	0.333	0.047	0.70397	3.003	0.423847	0.874	0.097	0.79469	2.48	0.2
G_1			AK209_1.FIN2	11/09/2019 (4) 16:23:37.00	11/09/2019 (4)	16:23:37	29.5	4.7	0.266	0.043	0.72934	3.7594	0.607722	0.83	0.11	0.59617	2.56	0.24
H_1			AK209_1.FIN2	11/09/2019 (4) 16:23:39.00	11/09/2019 (4)	16:23:39	18.9	3.4	0.19	0.036	0.33592	5.26316	0.99723	0.78	0.14	0.65386	2.47	0.25
A_2		S3	AK209_2.FIN2	11/09/2019 (4) 16:24:41.00	11/09/2019 (4)	16:24:41	20.4	2.1	0.202	0.022	0.57946	4.9505	0.539163	0.762	0.09	0.6905	5.16	0.3
B_2		S3	AK209_2.FIN2	11/09/2019 (4) 16:24:43.00	11/09/2019 (4)	16:24:43	19.2	2.2	0.176	0.019	0.43716	5.68182	0.613378	0.82	0.13	0.66777	5.81	0.45
C_2		S3	AK209_2.FIN2	11/09/2019 (4) 16:24:45.00	11/09/2019 (4)	16:24:45	21.2	1.9	0.209	0.03	0.44102	4.78469	0.686797	0.771	0.097	0.823	4.65	0.5
D_2		S3	AK209_2.FIN2	11/09/2019 (4) 16:24:47.00	11/09/2019 (4)	16:24:47	23.7	2.1	0.252	0.025	0.4223	3.96825	0.393676	0.694	0.076	0.7005	3.67	0.27
E_2		S3	AK209_2.FIN2	11/09/2019 (4) 16:24:49.00	11/09/2019 (4)	16:24:49	27.9	3.1	0.286	0.029	0.50766	3.4965	0.354541	0.717	0.081	0.31334	2.8	0.2
F_2		S3	AK209_2.FIN2	11/09/2019 (4) 16:24:51.00	11/09/2019 (4)	16:24:51	31.6	3.9	0.325	0.041	0.37431	3.07692	0.388166	0.719	0.086	0.43316	2.21	0.18
G_2		S3	AK209_2.FIN2	11/09/2019 (4) 16:24:53.00	11/09/2019 (4)	16:24:53	35.1	4.5	0.348	0.058	0.18052	2.87356	0.478927	0.81	0.17	0.79265	1.74	0.16
H_2		S3	AK209_2.FIN2	11/09/2019 (4) 16:24:55.00	11/09/2019 (4)	16:24:55	37.4	3.8	0.32	0.053	0.4275	3.125	0.517578	0.89	0.12	0.607	1.472	0.089
A_3		S3	AK209_3.FIN2	11/09/2019 (4) 16:25:56.00	11/09/2019 (4)	16:25:56	22.2	2.3	0.201	0.02	0.25721	4.97512	0.495037	0.83	0.1	0.76709	5.55	0.4
B_3		S3	AK209_3.FIN2	11/09/2019 (4) 16:25:58.00	11/09/2019 (4)	16:25:58	28.3	2.1	0.271	0.03	0.40296	3.69004	0.408491	0.78	0.088	0.73999	4.09	0.37
C_3		S3	AK209_3.FIN2	11/09/2019 (4) 16:26:00.00	11/09/2019 (4)	16:26:00	35	3.4	0.349	0.03	0.1689	2.86533	0.246303	0.737	0.086	0.52895	3.12	0.2
D_3		S3	AK209_3.FIN2	11/09/2019 (4) 16:26:02.00	11/09/2019 (4)	16:26:02	39.4	3.4	0.37	0.049	0.29408	2.7027	0.357926	0.762	0.091	0.89134	2.62	0.17
E_3		S3	AK209_3.FIN2	11/09/2019 (4) 16:26:04.00	11/09/2019 (4)	16:26:04	43.4	6.2	0.42	0.047	0.50033	2.38095	0.26644	0.755	0.086	0.31333	2.2	0.16
F_3		S3	AK209_3.FIN2	11/09/2019 (4) 16:26:06.00	11/09/2019 (4)	16:26:06	50.1	6.4	0.424	0.047	0.52802	2.35849	0.261437	0.87	0.11	0.52774	1.97	0.13
G_3		S3	AK209_3.FIN2	11/09/2019 (4) 16:26:08.00	11/09/2019 (4)	16:26:08	47.1	5.6	0.435	0.055	0.5533	2.29885	0.290659	0.81	0.1	0.68932	1.99	0.14
H_3		S3	AK209_3.FIN2	11/09/2019 (4) 16:26:10.00	11/09/2019 (4)	16:26:10	36.1	4.4	0.315	0.045	0.58713	3.1746	0.453515	0.849	0.093	0.5666	2.5	0.21
A_4			AK209_4.FIN2	11/09/2019 (4) 16:27:12.00	11/09/2019 (4)	16:27:12	46.9	5.1	0.379	0.039	0.61857	2.63852	0.27151	0.88	0.1	0.69334	2.17	0.18
B_4			AK209_4.FIN2	11/09/2019 (4) 16:27:14.00	11/09/2019 (4)	16:27:14	46.7	4.9	0.439	0.072	0.14165	2.2779	0.373597	0.786	0.091	0.59957	2.02	0.16
C_4			AK209_4.FIN2	11/09/2019 (4) 16:27:16.00	11/09/2019 (4)	16:27:16	41.6	4.4	0.389	0.023	-0.27923	2.57069	0.151995	0.767	0.094	0.6792	2.14	0.11
D_4			AK209_4.FIN2	11/09/2019 (4) 16:27:18.00	11/09/2019 (4)	16:27:18	44.2	4.7	0.446	0.052	0.28409	2.24215	0.261417	0.74	0.099	0.60854	1.95	0.14
E_4			AK209_4.FIN2	11/09/2019 (4) 16:27:20.00	11/09/2019 (4)	16:27:20	51.2	7.2	0.496	0.049	0.23736	2.01613	0.199174	0.76	0.12	0.41481	1.57	0.14
F_4			AK209_4.FIN2	11/09/2019 (4) 16:27:22.00	11/09/2019 (4)	16:27:22	51.2	5.1	0.48	0.053	0.61584	2.08333	0.230035	0.779	0.062	0.53867	1.361	0.072
G_4			AK209_4.FIN2	11/09/2019 (4) 16:27:24.00	11/09/2019 (4)	16:27:24	53.1	5.2	0.512	0.09	0.75812	1.95312	0.343323	0.839	0.099	0.59138	1.33	0.12
H_4			AK209_4.FIN2	11/09/2019 (4) 16:27:26.00	11/09/2019 (4)	16:27:26	42	5.8	0.363	0.043	0.43334	2.75482	0.326329	0.86	0.12	0.54455	1.89	0.22
A_5		S3	AK209_5.FIN2	11/09/2019 (4) 16:28:27.00	11/09/2019 (4)	16:28:27	19.7	2.2	0.176	0.022	-0.054932	5.68182	0.710227	0.88	0.15	0.77701	4.66	0.22
B_5		S3	AK209_5.FIN2	11/09/2019 (4) 16:28:29.00	11/09/2019 (4)	16:28:29	18.8	1.9	0.163	0.024	0.17748	6.13497	0.903308	0.89	0.14	0.79937	4.85	0.26
C_5		S3	AK209_5.FIN2	11/09/2019 (4) 16:28:31.00	11/09/2019 (4)	16:28:31	18.3	2.7	0.176	0.029	0.074186	5.68182	0.936209	0.81	0.14	0.68442	4.65	0.31
D_5		S3	AK209_5.FIN2	11/09/2019 (4) 16:28:33.00	11/09/2019 (4)	16:28:33	17.9	1.7	0.179	0.021	-0.10793	5.58659	0.65541	0.76	0.12	0.63615	4.3	0.13
E_5		S3	AK209_5.FIN2	11/09/2019 (4) 16:28:35.00	11/09/2019 (4)	16:28:35	18.4	1.9	0.169	0.022	-0.27965	5.91716	0.770281	0.86	0.17	0.89258	4.16	0.13
F_5		S3	AK209_5.FIN2	11/09/2019 (4) 16:28:37.00	11/09/2019 (4)	16:28:37	21.9	1.9	0.192	0.024	0.24768	5.20833	0.651042	0.87	0.13	0.79018	3.9	0.16
G_5		S3	AK209_5.FIN2	11/09/2019 (4) 16:28:39.00	11/09/2019 (4)	16:28:39	20.6	2.4	0.214	0.03	0.035329	4.6729	0.655079	0.75	0.15	0.7511	4.06	0.21
H_5		S3	AK209_5.FIN2	11/09/2019 (4) 16:28:41.00	11/09/2019 (4)	16:28:41	23	3.2	0.206	0.018	-0.30504	4.85437	0.424168	0.84	0.14	0.67764	3.89	0.23
A_6			AK209_6.FIN2	11/09/2019 (4) 16:30:58.00	11/09/2019 (4)	16:30:58	46	3.8	0.363	0.041	0.065192	2.75482	0.311151	0.96	0.11	0.71299	2.48	0.2
B_6			AK209_6.FIN2	11/09/2019 (4) 16:31:00.00	11/09/2019 (4)	16:31:00	53.5	4.8	0.468	0.083	0.55365	2.13675	0.378954	0.879	0.098	0.7961	1.95	0.15
C_6			AK209_6.FIN2	11/09/2019 (4) 16:31:02.00	11/09/2019 (4)	16:31:02	53.5	4.6	0.461	0.056	0.6277	2.1692	0.263503	0.861	0.082	0.75946	1.74	0.12
D_6			AK209_6.FIN2	11/09/2019 (4) 16:31:04.00	11/09/2019 (4)	16:31:04	56.5	5.4	0.498	0.059	0.64526	2.00803	0.237899	0.839	0.082	0.73283	1.5	0.15
E_6			AK209_6.FIN2	11/09/2019 (4) 16:31:06.00	11/09/2019 (4)	16:31:06	69	6.2	0.526	0.058	0.47716	1.90114	0.209631	0.925	0.093	0.78471	1.18	0.11
F_6			AK209_6.FIN2	11/09/2019 (4) 16:31:08.00	11/09/2019 (4)	16:31:08	67.7	8.1	0.553	0.067	0.067395	1.80832	0.219091	0.88	0.13	0.6938	1.029	0.071
G_6			AK209_6.FIN2	11/09/2019 (4) 16:31:10.00	11/09/2019 (4)	16:31:10	58.1	5.2	0.539	0.064	0.15756	1.85529	0.220294	0.81	0.11	0.741	1.131	0.082
H_6			AK209_6.FIN2	11/09/2019 (4) 16:31:12.00	11/09/2019 (4)	16:31:12	47.2	4.8	0.422	0.059	0.38192	2.36967	0.331304	0.86	0.14	0.82157	1.41	0.12
A_7		S3	AK209_7.FIN2	11/09/2019 (4) 16:32:14.00	11/09/2019 (4)	16:32:14	18.4	1.4	0.177	0.018	0.50659	5.64972	0.574547	0.781	0.076	0.7129	7.77	0.36
B_7		S3	AK209_7.FIN2	11/09/2019 (4) 16:32:16.00	11/09/2019 (4)	16:32:16	17.1	1.4	0.18	0.017	0.31413	5.55556	0.524691	0.71	0.086	0.81386	7.37	0.41
C_7		S3	AK209_7.FIN2	11/09/2019 (4) 16:32:18.00	11/09/2019 (4)	16:32:18	24.2	3.1	0.213	0.018	0.35175	4.69484	0.396747	0.83	0.11	0.25651	5.76	0.44
D_7		S3	AK209_7.FIN2	11/09/2019 (4) 16:32:20.00	11/09/2019 (4)	16:32:20	27.5	2.3	0.225	0.024	0.37961	4.44444	0.474074	0.905	0.097	0.62922	4.89	0.25
E_7			AK209_7.FIN2	11/09/2019 (4) 16:32:22.00	11/09/2019 (4)	16:32:22	27.3	1.9	0.233	0.025	0.39009	4.29185	0.460498	0.871	0.086	0.77574	4.04	0.24
F_7			AK209_7.FIN2	11/09/2019 (4) 16:32:24.00	11/09/2019 (4)	16:32:24	31	5.6	0.272	0.054	0.5364	3.67647	0.729888	0.82	0.11	0.79394	3.03	0.43
G_7			AK209_7.FIN2	11/09/2019 (4) 16:32:26.00	11/09/2019 (4)	16:32:26	39.3	5.9	0.354	0.055	0.49746	2.82486	0.438891	0.84	0.11	0.4682	1.98	0.2
H_7			AK209_7.FIN2	11/09/2019 (4) 16:32:28.00	11/09/2019 (4)	16:32:28	27	4	0.257	0.035	0.40674	3.89105	0.52991	0.79	0.11	0.55719	2.25	0.24
A_8	epidote		AK209_8.FIN2	11/09/2019 (4) 16:33:29.00	11/09/2019 (4)	16:33:29	21.4	2.8	0.208	0.035	0.57557	4.80769	0.808987	0.8	0.11	0.63012	8.8	1.3
B_8	epidote		AK209_8.FIN2	11/09/2019 (4) 16:33:31.00	11/09/2019 (4)	16:33:31	30.5	2.5	0.303	0.032	0.48831	3.30033	0.34855	0.747	0.074	0.76154	5.7	0.53
C_8	epidote		AK209_8.FIN2	11/09/2019 (4) 16:33:33.00	11/09/2019 (4)	16:33:33	40.6	3.2	0.367	0.029	0.34754	2.7248	0.215311	0.81	0.077	0.66624	3.97	0.34
D_8	epidote		AK209_8.FIN2	11/09/2019 (4) 16:33:35.00	11/09/2019 (4)	16:33:35	42	3.2	0.413	0.047	0.41095	2.42131	0.275548	0.79	0.1	0.62682	3	0.21
E_8	epidote		AK209_8.FIN2	11/09/2019 (4) 16:33:37.00	11/09/2019 (4)	16:33:37	47	5.5	0.426	0.049	0.495	2.34742	0.270008	0.81	0.1	0.57695	2.6	0.2
F_8	epidote		AK209_8.FIN2	11/09/2019 (4) 16:33:39.00	11/09/2019 (4)	16:33:39	51.1	6.6	0.451	0.057	0.68772	2.2173	0.280235	0.827	0.086	0.31622	1.89	0.22
G_8	epidote		AK209_8.FIN2	11/09/2019 (4) 16:33:41.00	11/09/2019 (4)	16:33:41	50.1	6.6	0.433	0.065	0.68176	2.30947	0.346687	0.87	0.11	0.5721	1.52	0.12
H_8	epidote		AK209_8.FIN2	11/09/2019 (4) 16:33:43.00	11/09/2019 (4)	16:33:43	48.6	4.6	0.445	0.065	0.36347	2.24719	0.328241	0.83	0.12	0.73972	1.39	0.1
A_9			AK209_9.FIN2	11/09/2019 (4) 16:34:45.00	11/09/2019 (4)	16:34:45	70.4	7.6	0.59	0.1	0.69637	1.69491	0.287274	0.92	0.11	0.82382	1.5	0.16
B_9			AK209_9.FIN2	11/09/2019 (4) 16:34:47.00	11/09/2019 (4)	16:34:47	72.2	8	0.701	0.087	0.45954	1.42653	0.177045	0.771	0.088	0.61981	1.315	0.075
C_9			AK209_9.FIN2	11/09/2019 (4) 16:34:49.00	11/09/2019 (4)	16:34:49	68.5	9.4	0.667	0.094	0.44735	1.49925	0.211289	0.77	0.1	0.58038	1.419	0.088
D_9			AK209_9.FIN2	11/09/2019 (4) 16:34:51.00	11/09/2019 (4)	16:34:51	71	11	0.65	0.11	0.73945	1.53846	0.260355	0.817	0.094	0.52483	1.39	0.13
E_9			AK209_9.FIN2	11/09/2019 (4) 16:34:53.00	11/09/2019 (4)	16:34:53	81	10	0.67	0.1	0.67072	1.49254	0.222767	0.91	0.1	0.67745	1.42	0.15
F_9			AK209_9.FIN2	11/09/2019 (4) 16:34:55.00	11/09/2019 (4)	16:34:55	95.6	7	0.817	0.077	0.55396	1.22399	0.115358	0.861	0.08	0.69943	1.396	0.086
G_9			AK209_9.FIN2	11/09/2019 (4) 16:34:57.00	11/09/2019 (4)	16:34:57	96	8.1	0.878	0.09	0.58976	1.13895	0.116749	0.803	0.071	0.60253	1.53	0.11
H_9			AK209_9.FIN2	11/09/2019 (4) 16:34:59.00	11/09/2019 (4)	16:34:59	76.7	9.4	0.722	0.083	0.48937	1.38504	0.159222	0.78	0.083	0.42044	1.57	0.13
A_10		S3	AK209_10.FIN2	11/09/2019 (4) 16:36:01.00	11/09/2019 (4)	16:36:01	22.1	1.5	0.22	0.016	0.093358	4.54545	0.330578	0.748	0.073	0.78275	6.72	0.35
B_10		S3	AK209_10.FIN2	11/09/2019 (4) 16:36:03.00	11/09/2019 (4)	16:36:03	21.2	2	0.207	0.022	0.57904	4.83092	0.513431	0.759	0.072	0.62596	6.76	0.56
C_10		S3	AK209_10.FIN2	11/09/2019 (4) 16:36:05.00	11/09/2019 (4)	16:36:05	25.3	2.2	0.207	0.02	0.60472	4.83092	0.466755	0.896	0.075	0.38877	6.04	0.5
D_10		S3	AK209_10.FIN2	11/09/2019 (4) 16:36:07.00	11/09/2019 (4)	16:36:07	24.4	1.8	0.209	0.023	0.058057	4.78469	0.526545	0.88	0.12	0.82042	5.67	0.3
E_10		S3	AK209_10.FIN2	11/09/2019 (4) 16:36:09.00	11/09/2019 (4)	16:36:09	21.1	1.7	0.194	0.023	0.4575	5.15464	0.611117	0.773	0.068	0.7546	5.94	0.28
F_10		S3	AK209_10.FIN2	11/09/2019 (4) 16:36:11.00	11/09/2019 (4)	16:36:11	18	1.9	0.18	0.019	0.46587	5.55556	0.58642	0.74	0.088	0.6721	6.29	0.37
G_10		S3	AK209_10.FIN2	11/09/2019 (4) 16:36:13.00	11/09/2019 (4)	16:36:13	17.4	1.7	0.181	0.016	0.30738	5.52486	0.488386	0.71	0.085	0.69074	5.45	0.23
H_10		S3	AK209_10.FIN2	11/09/2019 (4) 16:36:15.00	11/09/2019 (4)	16:36:15	16.3	1.3	0.149	0.017	-0.25921	6.71141	0.765731	0.83	0.13	0.86684	5.12	0.19
A_11			AK209_11.FIN2	11/09/2019 (4) 16:38:32.00	11/09/2019 (4)	16:38:32	39.9	3.7	0.359	0.039	0.072795	2.78552	0.302605	0.794	0.095	0.82144	3.9	0.17
B_11			AK209_11.FIN2	11/09/2019 (4) 16:38:34.00	11/09/2019 (4)	16:38:34	43.1	3.2	0.408	0.039	0.52091	2.45098	0.234285	0.781	0.075	0.77801	3.54	0.25
C_11			AK209_11.FIN2	11/09/2019 (4) 16:38:36.00	11/09/2019 (4)	16:38:36	43.1	3.3	0.376	0.033	0.33732	2.65957	0.23342	0.846	0.093	0.75584	3.14	0.13
D_11			AK209_11.FIN2	11/09/2019 (4) 16:38:38.00	11/09/2019 (4)	16:38:38	36.9	3.5	0.313	0.033	0.50394	3.19489	0.336841	0.871	0.089	0.66354	3.26	0.17
E_11			AK209_11.FIN2	11/09/2019 (4) 16:38:40.00	11/09/2019 (4)	16:38:40	30.5	2.4	0.282	0.026	-0.11699	3.5461	0.326945	0.81	0.1	0.80348	3.46	0.15
F_11			AK209_11.FIN2	11/09/2019 (4) 16:38:42.00	11/09/2019 (4)	16:38:42	30.2	3.1	0.293	0.028	-0.008909	3.41297	0.326154	0.77	0.11	0.68501	3.13	0.16
G_11			AK209_11.FIN2	11/09/2019 (4) 16:38:44.00	11/09/2019 (4)	16:38:44	28.5	2.9	0.251	0.03	0.17668	3.98406	0.476183	0.85	0.11	0.71212	2.88	0.11
H_11			AK209_11.FIN2	11/09/2019 (4) 16:38:46.00	11/09/2019 (4)	16:38:46	26.4	3.6	0.253	0.033	-0.032459	3.95257	0.515552	0.73	0.11	0.84648	2.63	0.14
A_12			AK209_12.FIN2	11/09/2019 (4) 16:39:47.00	11/09/2019 (4)	16:39:47	54.6	5.1	0.481	0.067	0.5024	2.079	0.289591	0.88	0.13	0.81038	2.43	0.16
B_12			AK209_12.FIN2	11/09/2019 (4) 16:39:49.00	11/09/2019 (4)	16:39:49	61.4	9.4	0.572	0.071	0.82105	1.74825	0.217003	0.778	0.061	0.64928	2.09	0.18
C_12			AK209_12.FIN2	11/09/2019 (4) 16:39:51.00	11/09/2019 (4)	16:39:51	60.8	8.8	0.519	0.075	0.72323	1.92678	0.278437	0.866	0.096	0.55364	2.05	0.16
D_12			AK209_12.FIN2	11/09/2019 (4) 16:39:53.00	11/09/2019 (4)	16:39:53	58.8	5	0.52	0.054	0.054078	1.92308	0.199704	0.85	0.11	0.78772	2.03	0.14
E_12			AK209_12.FIN2	11/09/2019 (4) 16:39:55.00	11/09/2019 (4)	16:39:55	52.2	5.9	0.481	0.055	0.41254	2.079	0.237724	0.802	0.094	0.52095	2.03	0.13
F_12			AK209_12.FIN2	11/09/2019 (4) 16:39:57.00	11/09/2019 (4)	16:39:57	44	5.6	0.409	0.071	0.2966	2.44499	0.424436	0.85	0.16	0.75545	2.28	0.17
G_12			AK209_12.FIN2	11/09/2019 (4) 16:39:59.00	11/09/2019 (4)	16:39:59	48.8	5.6	0.435	0.051	0.30407	2.29885	0.26952	0.84	0.13	0.54067	2.23	0.15
H_12			AK209_12.FIN2	11/09/2019 (4) 16:40:01.00	11/09/2019 (4)	16:40:01	47.8	5.3	0.418	0.048	0.16336	2.39234	0.274719	0.86	0.13	0.6664	2.13	0.2
A_13		S3	AK209_13.FIN2	11/09/2019 (4) 16:41:03.00	11/09/2019 (4)	16:41:03	19.6	2.6	0.189	0.025	0.68997	5.29101	0.699868	0.779	0.093	0.48493	5.23	0.57
B_13		S3	AK209_13.FIN2	11/09/2019 (4) 16:41:05.00	11/09/2019 (4)	16:41:05	20.3	3	0.188	0.023	0.23662	5.31915	0.650747	0.81	0.14	0.30896	4.98	0.61
C_13		S3	AK209_13.FIN2	11/09/2019 (4) 16:41:07.00	11/09/2019 (4)	16:41:07	26	3	0.237	0.03	0.044382	4.21941	0.534102	0.84	0.14	0.75643	3.8	0.31
D_13		S3	AK209_13.FIN2	11/09/2019 (4) 16:41:09.00	11/09/2019 (4)	16:41:09	31.2	3.6	0.293	0.028	0.3845	3.41297	0.326154	0.744	0.075	0.68862	2.97	0.24
E_13		S3	AK209_13.FIN2	11/09/2019 (4) 16:41:11.00	11/09/2019 (4)	16:41:11	31.5	3.8	0.318	0.037	0.42617	3.14465	0.365887	0.74	0.11	0.72333	2.42	0.18
F_13		S3	AK209_13.FIN2	11/09/2019 (4) 16:41:13.00	11/09/2019 (4)	16:41:13	32.9	4.4	0.312	0.033	0.32982	3.20513	0.339004	0.78	0.11	0.52363	2.15	0.11
G_13		S3	AK209_13.FIN2	11/09/2019 (4) 16:41:15.00	11/09/2019 (4)	16:41:15	36.5	5.2	0.32	0.034	0.36092	3.125	0.332031	0.84	0.13	0.45389	1.98	0.11
H_13		S3	AK209_13.FIN2	11/09/2019 (4) 16:41:17.00	11/09/2019 (4)	16:41:17	35.3	5.7	0.32	0.043	0.68699	3.125	0.419922	0.77	0.12	0.64336	1.68	0.13
A_14		S3	AK209_14.FIN2	11/09/2019 (4) 16:42:18.00	11/09/2019 (4)	16:42:18	20.1	1.6	0.201	0.022	0.39054	4.97512	0.544541	0.754	0.078	0.73991	5.12	0.43
B_14		S3	AK209_14.FIN2	11/09/2019 (4) 16:42:20.00	11/09/2019 (4)	16:42:20	25.1	2.9	0.251	0.029	0.67653	3.98406	0.46031	0.74	0.078	0.63415	3.59	0.36
C_14		S3	AK209_14.FIN2	11/09/2019 (4) 16:42:22.00	11/09/2019 (4)	16:42:22	29.6	4.2	0.277	0.029	0.50773	3.61011	0.377954	0.78	0.1	0.46327	2.76	0.14
D_14		S3	AK209_14.FIN2	11/09/2019 (4) 16:42:24.00	11/09/2019 (4)	16:42:24	32.2	4.2	0.312	0.043	0.29312	3.20513	0.441732	0.79	0.13	0.61388	2.65	0.17
E_14		S3	AK209_14.FIN2	11/09/2019 (4) 16:42:26.00	11/09/2019 (4)	16:42:26	38.5	6.1	0.334	0.058	0.75058	2.99401	0.519918	0.86	0.1	0.65631	2.45	0.26
F_14		S3	AK209_14.FIN2	11/09/2019 (4) 16:42:28.00	11/09/2019 (4)	16:42:28	50.6	4.9	0.416	0.055	0.5803	2.40385	0.317816	0.91	0.11	0.64673	1.9	0.11
G_14		S3	AK209_14.FIN2	11/09/2019 (4) 16:42:30.00	11/09/2019 (4)	16:42:30	45.6	6.1	0.412	0.05	0.42901	2.42718	0.294561	0.83	0.13	0.46715	2.35	0.31
H_14		S3	AK209_14.FIN2	11/09/2019 (4) 16:42:32.00	11/09/2019 (4)	16:42:32	34	3	0.312	0.03	0.074025	3.20513	0.308185	0.84	0.1	0.71288	3.45	0.22
A_15			AK209_15.FIN2	11/09/2019 (4) 16:43:34.00	11/09/2019 (4)	16:43:34	30.7	4.5	0.275	0.032	0.74145	3.63636	0.42314	0.803	0.082	-0.13584	4.24	0.71
B_15			AK209_15.FIN2	11/09/2019 (4) 16:43:36.00	11/09/2019 (4)	16:43:36	14.7	3	0.152	0.026	0.8453	6.57895	1.12535	0.721	0.085	0.30666	8.6	1.2
C_15			AK209_15.FIN2	11/09/2019 (4) 16:43:38.00	11/09/2019 (4)	16:43:38	20.2	3.6	0.18	0.025	0.83028	5.55556	0.771605	0.822	0.092	0.11208	6.7	1
D_15			AK209_15.FIN2	11/09/2019 (4) 16:43:40.00	11/09/2019 (4)	16:43:40	25.1	2.3	0.246	0.023	0.39293	4.06504	0.380065	0.753	0.075	0.48086	4.5	0.35
E_15			AK209_15.FIN2	11/09/2019 (4) 16:43:42.00	11/09/2019 (4)	16:43:42	30	4.1	0.288	0.046	0.54624	3.47222	0.554591	0.741	0.087	0.56056	3.67	0.46
F_15			AK209_15.FIN2	11/09/2019 (4) 16:43:44.00	11/09/2019 (4)	16:43:44	28.3	3.4	0.232	0.026	0.15979	4.31034	0.483056	0.91	0.14	0.65616	3.73	0.27
G_15			AK209_15.FIN2	11/09/2019 (4) 16:43:46.00	11/09/2019 (4)	16:43:46	37.1	4.3	0.33	0.05	0.26386	3.0303	0.459137	0.87	0.14	0.64351	2.35	0.44
H_15			AK209_15.FIN2	11/09/2019 (4) 16:43:48.00	11/09/2019 (4)	16:43:48	38.2	5.1	0.383	0.048	-0.16583	2.61097	0.327223	0.77	0.17	0.72059	1.9	0.16
A_16		S3	AK209_16.FIN2	11/09/2019 (4) 16:47:20.00	11/09/2019 (4)	16:47:20	30.5	3.5	0.284	0.026	0.40323	3.52113	0.322357	0.789	0.074	0.27028	5.54	0.5
B_16		S3	AK209_16.FIN2	11/09/2019 (4) 16:47:22.00	11/09/2019 (4)	16:47:22	36	2.6	0.326	0.04	0.49377	3.06749	0.376379	0.825	0.082	0.77114	4.34	0.25
C_16		S3	AK209_16.FIN2	11/09/2019 (4) 16:47:24.00	11/09/2019 (4)	16:47:24	33.2	2.2	0.327	0.035	0.54366	3.0581	0.32732	0.749	0.063	0.76855	4.22	0.17
D_16		S3	AK209_16.FIN2	11/09/2019 (4) 16:47:26.00	11/09/2019 (4)	16:47:26	29.1	2.8	0.281	0.032	0.65453	3.55872	0.405263	0.762	0.073	0.57171	4.17	0.18
E_16		S3	AK209_16.FIN2	11/09/2019 (4) 16:47:28.00	11/09/2019 (4)	16:47:28	25.5	1.9	0.223	0.031	0.38541	4.4843	0.623379	0.86	0.1	0.78348	4.3	0.18
F_16		S3	AK209_16.FIN2	11/09/2019 (4) 16:47:30.00	11/09/2019 (4)	16:47:30	24.2	1.9	0.198	0.029	0.37521	5.05051	0.73972	0.93	0.13	0.80197	4.56	0.18
G_16		S3	AK209_16.FIN2	11/09/2019 (4) 16:47:32.00	11/09/2019 (4)	16:47:32	22.3	1.9	0.196	0.026	0.22041	5.10204	0.676801	0.86	0.12	0.77964	4.58	0.22
H_16		S3	AK209_16.FIN2	11/09/2019 (4) 16:47:34.00	11/09/2019 (4)	16:47:34	27.9	3.1	0.271	0.041	0.45349	3.69004	0.558271	0.79	0.12	0.64502	3.74	0.28
A_17		S3	AK209_17.FIN2	11/09/2019 (4) 16:48:36.00	11/09/2019 (4)	16:48:36	30.9	5.6	0.28	0.046	0.76394	3.57143	0.586735	0.819	0.091	0.25653	4.16	0.71
B_17		S3	AK209_17.FIN2	11/09/2019 (4) 16:48:38.00	11/09/2019 (4)	16:48:38	44.3	6.7	0.402	0.04	0.43136	2.48756	0.247519	0.81	0.11	0.37228	2.64	0.18
C_17		S3	AK209_17.FIN2	11/09/2019 (4) 16:48:40.00	11/09/2019 (4)	16:48:40	51.3	5.8	0.467	0.034	0.45746	2.14133	0.1559	0.794	0.084	0.52821	2.41	0.14
D_17		S3	AK209_17.FIN2	11/09/2019 (4) 16:48:42.00	11/09/2019 (4)	16:48:42	52.5	5.7	0.469	0.047	0.79477	2.1322	0.213674	0.804	0.049	0.26778	2.24	0.14
E_17		S3	AK209_17.FIN2	11/09/2019 (4) 16:48:44.00	11/09/2019 (4)	16:48:44	48.9	3	0.398	0.04	0.011223	2.51256	0.252519	0.92	0.12	0.90295	2.27	0.14
F_17		S3	AK209_17.FIN2	11/09/2019 (4) 16:48:46.00	11/09/2019 (4)	16:48:46	45.5	3.1	0.42	0.038	0.1612	2.38095	0.21542	0.799	0.084	0.70087	2.25	0.15
G_17		S3	AK209_17.FIN2	11/09/2019 (4) 16:48:48.00	11/09/2019 (4)	16:48:48	42.4	4.3	0.37	0.042	0.60253	2.7027	0.306793	0.844	0.09	0.59225	2.26	0.19
H_17		S3	AK209_17.FIN2	11/09/2019 (4) 16:48:50.00	11/09/2019 (4)	16:48:50	38	3.8	0.309	0.021	0.29153	3.23625	0.219939	0.892	0.095	0.358	2.31	0.14
A_18			AK209_18.FIN2	11/09/2019 (4) 16:49:51.00	11/09/2019 (4)	16:49:51	21.1	1.5	0.204	0.022	0.15756	4.90196	0.528643	0.79	0.098	0.81735	5.36	0.23
B_18			AK209_18.FIN2	11/09/2019 (4) 16:49:53.00	11/09/2019 (4)	16:49:53	20.8	1.8	0.219	0.03	0.31069	4.56621	0.625508	0.74	0.12	0.88078	4.64	0.24
C_18			AK209_18.FIN2	11/09/2019 (4) 16:49:55.00	11/09/2019 (4)	16:49:55	23	3.2	0.22	0.033	0.25862	4.54545	0.681818	0.82	0.16	0.80874	3.96	0.3
D_18			AK209_18.FIN2	11/09/2019 (4) 16:49:57.00	11/09/2019 (4)	16:49:57	23	3.7	0.216	0.038	0.32699	4.62963	0.814472	0.81	0.12	0.41225	3.38	0.2
E_18			AK209_18.FIN2	11/09/2019 (4) 16:49:59.00	11/09/2019 (4)	16:49:59	19.8	2.2	0.178	0.022	0.62042	5.61798	0.694357	0.815	0.083	0.5277	3.48	0.14
F_18			AK209_18.FIN2	11/09/2019 (4) 16:50:01.00	11/09/2019 (4)	16:50:01	16.2	1.5	0.15	0.015	0.07077	6.66667	0.666667	0.803	0.094	0.65503	3.88	0.19
G_18			AK209_18.FIN2	11/09/2019 (4) 16:50:03.00	11/09/2019 (4)	16:50:03	14.9	2	0.138	0.027	0.56971	7.24638	1.41777	0.85	0.13	0.77453	4.01	0.22
H_18			AK209_18.FIN2	11/09/2019 (4) 16:50:05.00	11/09/2019 (4)	16:50:05	15.2	2	0.137	0.027	0.44385	7.29927	1.43854	0.87	0.14	0.68748	4.06	0.27
A_19		S3	AK209_19.FIN2	11/09/2019 (4) 16:51:07.00	11/09/2019 (4)	16:51:07	19.3	3.7	0.178	0.027	0.67572	5.61798	0.852165	0.81	0.12	0.11903	5.03	0.8
B_19		S3	AK209_19.FIN2	11/09/2019 (4) 16:51:09.00	11/09/2019 (4)	16:51:09	17.2	2.4	0.179	0.028	0.4891	5.58659	0.87388	0.74	0.12	0.51353	5.12	0.68
C_19		S3	AK209_19.FIN2	11/09/2019 (4) 16:51:11.00	11/09/2019 (4)	16:51:11	19.6	2.5	0.205	0.023	0.049757	4.87805	0.547293	0.72	0.1	0.58296	3.88	0.26
D_19		S3	AK209_19.FIN2	11/09/2019 (4) 16:51:13.00	11/09/2019 (4)	16:51:13	22.6	3.2	0.223	0.029	0.19727	4.4843	0.583161	0.77	0.16	0.5259	3.36	0.22
E_19		S3	AK209_19.FIN2	11/09/2019 (4) 16:51:15.00	11/09/2019 (4)	16:51:15	20.1	2.8	0.178	0.029	0.46144	5.61798	0.915288	0.86	0.15	0.59795	3.86	0.31
F_19		S3	AK209_19.FIN2	11/09/2019 (4) 16:51:17.00	11/09/2019 (4)	16:51:17	16.9	1.5	0.154	0.024	0.21073	6.49351	1.01198	0.89	0.2	0.89594	4.56	0.16
G_19		S3	AK209_19.FIN2	11/09/2019 (4) 16:51:19.00	11/09/2019 (4)	16:51:19	15.8	2.2	0.156	0.021	0.21432	6.41026	0.862919	0.79	0.16	0.79132	4.41	0.26
H_19		S3	AK209_19.FIN2	11/09/2019 (4) 16:51:21.00	11/09/2019 (4)	16:51:21	16.9	3.5	0.163	0.024	0.4442	6.13497	0.903308	0.78	0.17	0.64618	4.11	0.43
A_20		S3	AK209_20.FIN2	11/09/2019 (4) 16:52:22.00	11/09/2019 (4)	16:52:22	25.2	3	0.208	0.031	0.63935	4.80769	0.716531	0.91	0.12	0.57112	3.37	0.19
B_20		S3	AK209_20.FIN2	11/09/2019 (4) 16:52:24.00	11/09/2019 (4)	16:52:24	23.2	2.2	0.214	0.021	0.22062	4.6729	0.458555	0.81	0.11	0.82921	3.62	0.26
C_20		S3	AK209_20.FIN2	11/09/2019 (4) 16:52:26.00	11/09/2019 (4)	16:52:26	15.1	2.1	0.153	0.023	0.56557	6.53595	0.982528	0.708	0.086	0.73833	5.63	0.83
D_20		S3	AK209_20.FIN2	11/09/2019 (4) 16:52:28.00	11/09/2019 (4)	16:52:28	8.2	1.6	0.085	0.015	0.6771	11.7647	2.07613	0.682	0.081	0.28446	12.2	2
E_20		S3	AK209_20.FIN2	11/09/2019 (4) 16:52:30.00	11/09/2019 (4)	16:52:30	5.45	0.55	0.0606	0.0068	0.62048	16.5017	1.85167	0.674	0.06	0.39914	16.5	1.4
F_20		S3	AK209_20.FIN2	11/09/2019 (4) 16:52:32.00	11/09/2019 (4)	16:52:32	8.2	1.9	0.087	0.015	0.74811	11.4942	1.98177	0.687	0.095	0.014438	10.2	1.9
G_20		S3	AK209_20.FIN2	11/09/2019 (4) 16:52:34.00	11/09/2019 (4)	16:52:34	18.5	3.5	0.197	0.042	0.81567	5.07614	1.08222	0.711	0.099	0.29914	3.94	0.69
H_20		S3	AK209_20.FIN2	11/09/2019 (4) 16:52:36.00	11/09/2019 (4)	16:52:36	13.5	2.3	0.14	0.031	0.79315	7.14286	1.58163	0.76	0.13	0.8028	4.38	0.53
A_21		S3	AK209_21.FIN2	11/09/2019 (4) 16:54:53.00	11/09/2019 (4)	16:54:53	30.6	4.3	0.336	0.033	0.35029	2.97619	0.292304	0.68	0.1	0.58925	3.45	0.25
B_21		S3	AK209_21.FIN2	11/09/2019 (4) 16:54:55.00	11/09/2019 (4)	16:54:55	39.8	4.4	0.368	0.048	0.63647	2.71739	0.354442	0.81	0.12	0.71666	2.87	0.18
C_21		S3	AK209_21.FIN2	11/09/2019 (4) 16:54:57.00	11/09/2019 (4)	16:54:57	42.6	4.1	0.375	0.05	0.43773	2.66667	0.355556	0.808	0.08	0.69901	2.64	0.2
D_21		S3	AK209_21.FIN2	11/09/2019 (4) 16:54:59.00	11/09/2019 (4)	16:54:59	42.1	4.3	0.379	0.035	-0.065703	2.63852	0.243663	0.82	0.11	0.66394	2.25	0.11
E_21		S3	AK209_21.FIN2	11/09/2019 (4) 16:55:01.00	11/09/2019 (4)	16:55:01	45.2	5.1	0.453	0.053	0.26335	2.20751	0.258273	0.74	0.1	0.61128	1.93	0.13
F_21		S3	AK209_21.FIN2	11/09/2019 (4) 16:55:03.00	11/09/2019 (4)	16:55:03	45.5	4.5	0.475	0.067	0.54101	2.10526	0.296953	0.723	0.087	0.82925	1.65	0.12
G_21		S3	AK209_21.FIN2	11/09/2019 (4) 16:55:05.00	11/09/2019 (4)	16:55:05	50.1	6.2	0.449	0.074	0.55843	2.22717	0.367062	0.85	0.11	0.71132	1.46	0.12
H_21		S3	AK209_21.FIN2	11/09/2019 (4) 16:55:07.00	11/09/2019 (4)	16:55:07	51.1	9.4	0.425	0.042	0.36309	2.35294	0.232526	0.87	0.14	0.22279	1.375	0.093
A_22		S3	AK209_22.FIN2	11/09/2019 (4) 16:56:09.00	11/09/2019 (4)	16:56:09	33.4	3.5	0.355	0.049	0.60998	2.8169	0.388812	0.72	0.11	0.70732	3.17	0.25
B_22		S3	AK209_22.FIN2	11/09/2019 (4) 16:56:11.00	11/09/2019 (4)	16:56:11	30.7	3.7	0.282	0.037	0.35589	3.5461	0.465268	0.82	0.13	0.69646	3.26	0.21
C_22		S3	AK209_22.FIN2	11/09/2019 (4) 16:56:13.00	11/09/2019 (4)	16:56:13	29.8	2.5	0.284	0.047	0.37062	3.52113	0.582722	0.82	0.13	0.8781	3.03	0.19
D_22		S3	AK209_22.FIN2	11/09/2019 (4) 16:56:15.00	11/09/2019 (4)	16:56:15	30.3	2.8	0.281	0.045	0.32116	3.55872	0.569902	0.83	0.13	0.82798	3.07	0.19
E_22		S3	AK209_22.FIN2	11/09/2019 (4) 16:56:17.00	11/09/2019 (4)	16:56:17	23.9	2.7	0.229	0.028	0.48183	4.36681	0.533933	0.765	0.089	0.43557	3.41	0.21
F_22		S3	AK209_22.FIN2	11/09/2019 (4) 16:56:19.00	11/09/2019 (4)	16:56:19	14.5	3.7	0.139	0.033	0.81688	7.19424	1.70799	0.753	0.094	-0.17436	6.4	1.3
G_22		S3	AK209_22.FIN2	11/09/2019 (4) 16:56:21.00	11/09/2019 (4)	16:56:21	20.1	6.3	0.213	0.065	0.87469	4.69484	1.4327	0.7	0.1	0.097182	5.1	1.4
H_22		S3	AK209_22.FIN2	11/09/2019 (4) 16:56:23.00	11/09/2019 (4)	16:56:23	37	4.6	0.332	0.048	-0.068139	3.01205	0.435477	0.8	0.13	0.92538	1.99	0.16
A_23		S3	AK209_23.FIN2	11/09/2019 (4) 16:57:24.00	11/09/2019 (4)	16:57:24	39.1	4.3	0.318	0.037	0.63035	3.14465	0.365887	0.93	0.1	0.57691	2.89	0.28
B_23		S3	AK209_23.FIN2	11/09/2019 (4) 16:57:26.00	11/09/2019 (4)	16:57:26	44.4	3	0.366	0.036	0.31502	2.73224	0.268745	0.91	0.1	0.77161	2.33	0.14
C_23		S3	AK209_23.FIN2	11/09/2019 (4) 16:57:28.00	11/09/2019 (4)	16:57:28	42.5	4.2	0.332	0.039	0.14607	3.01205	0.353825	0.97	0.16	0.81783	2.3	0.14
D_23		S3	AK209_23.FIN2	11/09/2019 (4) 16:57:30.00	11/09/2019 (4)	16:57:30	42.8	5.5	0.349	0.052	0.55504	2.86533	0.426926	0.92	0.11	0.64256	2.27	0.14
E_23		S3	AK209_23.FIN2	11/09/2019 (4) 16:57:32.00	11/09/2019 (4)	16:57:32	38	5.5	0.308	0.048	0.41454	3.24675	0.505988	0.94	0.13	0.60883	2.29	0.17
F_23		S3	AK209_23.FIN2	11/09/2019 (4) 16:57:34.00	11/09/2019 (4)	16:57:34	35	3.6	0.309	0.037	-0.017872	3.23625	0.387512	0.85	0.12	0.6914	2.32	0.14
G_23		S3	AK209_23.FIN2	11/09/2019 (4) 16:57:36.00	11/09/2019 (4)	16:57:36	37.4	3.2	0.346	0.028	0.56581	2.89017	0.233887	0.755	0.068	0.73878	2.12	0.14
H_23		S3	AK209_23.FIN2	11/09/2019 (4) 16:57:38.00	11/09/2019 (4)	16:57:38	22.8	5	0.225	0.051	0.85151	4.44444	1.00741	0.78	0.11	0.60817	3.97	0.81
A_24			AK209_24.FIN2	11/09/2019 (4) 16:58:40.00	11/09/2019 (4)	16:58:40	19.2	1.8	0.207	0.019	0.52057	4.83092	0.443418	0.685	0.055	0.51222	6.09	0.29
B_24			AK209_24.FIN2	11/09/2019 (4) 16:58:42.00	11/09/2019 (4)	16:58:42	20.6	2.9	0.2	0.024	0.61695	5	0.6	0.757	0.099	0.31513	5.66	0.38
C_24			AK209_24.FIN2	11/09/2019 (4) 16:58:44.00	11/09/2019 (4)	16:58:44	17.5	3	0.153	0.018	0.61217	6.53595	0.768935	0.83	0.12	0.3607	6.12	0.5
D_24			AK209_24.FIN2	11/09/2019 (4) 16:58:46.00	11/09/2019 (4)	16:58:46	26.1	4.1	0.257	0.051	0.85709	3.89105	0.772154	0.76	0.081	0.59142	3.97	0.57
E_24			AK209_24.FIN2	11/09/2019 (4) 16:58:48.00	11/09/2019 (4)	16:58:48	32.5	3.3	0.314	0.039	0.5389	3.18471	0.395554	0.767	0.087	0.69353	2.82	0.23
F_24			AK209_24.FIN2	11/09/2019 (4) 16:58:50.00	11/09/2019 (4)	16:58:50	31.4	2.7	0.296	0.032	0.45983	3.37838	0.36523	0.783	0.078	0.68426	2.53	0.15
G_24			AK209_24.FIN2	11/09/2019 (4) 16:58:52.00	11/09/2019 (4)	16:58:52	27.2	2.9	0.255	0.042	-0.064222	3.92157	0.645905	0.87	0.2	0.87148	2.91	0.42
H_24			AK209_24.FIN2	11/09/2019 (4) 16:58:54.00	11/09/2019 (4)	16:58:54	39.4	7.5	0.346	0.039	0.31978	2.89017	0.325771	0.78	0.15	0.70284	1.64	0.33
A_25			AK209_25.FIN2	11/09/2019 (4) 16:59:55.00	11/09/2019 (4)	16:59:55	65	5.8	0.651	0.085	0.7909	1.5361	0.200566	0.773	0.07	0.49814	2.88	0.2
B_25			AK209_25.FIN2	11/09/2019 (4) 16:59:57.00	11/09/2019 (4)	16:59:57	62.1	4.4	0.554	0.035	0.59027	1.80505	0.114038	0.813	0.051	0.32799	3.09	0.19
C_25			AK209_25.FIN2	11/09/2019 (4) 16:59:59.00	11/09/2019 (4)	16:59:59	38	10	0.355	0.093	0.95381	2.8169	0.737949	0.776	0.057	0.29436	6.5	1.9
D_25			AK209_25.FIN2	11/09/2019 (4) 17:00:01.00	11/09/2019 (4)	17:00:01	14.8	2.1	0.145	0.024	0.86717	6.89655	1.1415	0.777	0.072	0.64094	12.2	1.3
E_25			AK209_25.FIN2	11/09/2019 (4) 17:00:03.00	11/09/2019 (4)	17:00:03	14.1	1.3	0.143	0.013	0.5441	6.99301	0.635728	0.738	0.069	0.51107	10.54	0.89
F_25			AK209_25.FIN2	11/09/2019 (4) 17:00:05.00	11/09/2019 (4)	17:00:05	13.2	1.1	0.132	0.011	0.41355	7.57576	0.631313	0.732	0.068	0.56994	9.97	0.6
G_25			AK209_25.FIN2	11/09/2019 (4) 17:00:07.00	11/09/2019 (4)	17:00:07	15.5	2.5	0.154	0.024	0.62681	6.49351	1.01198	0.736	0.094	0.38259	7.9	1.2
H_25			AK209_25.FIN2	11/09/2019 (4) 17:00:09.00	11/09/2019 (4)	17:00:09	24.7	1.8	0.255	0.033	0.62087	3.92157	0.507497	0.759	0.091	0.56064	3.64	0.46
A_26		S3	AK209_26.FIN2	11/09/2019 (4) 17:02:26.00	11/09/2019 (4)	17:02:26	40.9	5.3	0.38	0.042	0.2436	2.63158	0.290859	0.82	0.13	0.618	3.41	0.27
B_26		S3	AK209_26.FIN2	11/09/2019 (4) 17:02:28.00	11/09/2019 (4)	17:02:28	50.9	5.5	0.419	0.043	0.079667	2.38664	0.244929	0.9	0.12	0.49351	2.68	0.15
C_26		S3	AK209_26.FIN2	11/09/2019 (4) 17:02:30.00	11/09/2019 (4)	17:02:30	52.9	5.6	0.443	0.04	0.43806	2.25734	0.203823	0.872	0.098	0.34903	2.57	0.15
D_26		S3	AK209_26.FIN2	11/09/2019 (4) 17:02:32.00	11/09/2019 (4)	17:02:32	49.5	5.8	0.456	0.057	0.49591	2.19298	0.274123	0.8	0.11	0.58173	2.42	0.22
E_26		S3	AK209_26.FIN2	11/09/2019 (4) 17:02:34.00	11/09/2019 (4)	17:02:34	57.3	7.9	0.507	0.065	0.41834	1.97239	0.25287	0.84	0.11	0.55228	1.976	0.099
F_26		S3	AK209_26.FIN2	11/09/2019 (4) 17:02:36.00	11/09/2019 (4)	17:02:36	56.5	7.5	0.538	0.064	0.5082	1.85874	0.221114	0.775	0.094	0.56376	1.831	0.082
G_26		S3	AK209_26.FIN2	11/09/2019 (4) 17:02:38.00	11/09/2019 (4)	17:02:38	49	7.5	0.503	0.085	0.60231	1.98807	0.335956	0.737	0.097	0.51513	2.07	0.36
H_26		S3	AK209_26.FIN2	11/09/2019 (4) 17:02:40.00	11/09/2019 (4)	17:02:40	32.2	8.4	0.313	0.084	0.84013	3.19489	0.857414	0.79	0.1	0.54474	3.89	0.93
A_27		S3	AK209_27.FIN2	11/09/2019 (4) 17:03:42.00	11/09/2019 (4)	17:03:42	20.2	3.5	0.186	0.028	0.84827	5.37634	0.809342	0.813	0.092	0.25813	10.5	1.3
B_27		S3	AK209_27.FIN2	11/09/2019 (4) 17:03:44.00	11/09/2019 (4)	17:03:44	19.7	2.8	0.187	0.024	0.75532	5.34759	0.686322	0.779	0.068	0.35885	10.3	1.4
C_27		S3	AK209_27.FIN2	11/09/2019 (4) 17:03:46.00	11/09/2019 (4)	17:03:46	19.1	2.6	0.202	0.029	0.82343	4.9505	0.710715	0.734	0.061	-0.04591	9	1.3
D_27		S3	AK209_27.FIN2	11/09/2019 (4) 17:03:48.00	11/09/2019 (4)	17:03:48	45	11	0.42	0.13	0.82868	2.38095	0.736962	0.796	0.091	-0.072464	4.7	1.5
E_27		S3	AK209_27.FIN2	11/09/2019 (4) 17:03:50.00	11/09/2019 (4)	17:03:50	68	7.4	0.622	0.092	0.46131	1.60772	0.237797	0.817	0.097	0.53187	2.18	0.15
F_27		S3	AK209_27.FIN2	11/09/2019 (4) 17:03:52.00	11/09/2019 (4)	17:03:52	71.6	6.2	0.63	0.1	0.42243	1.5873	0.251953	0.87	0.1	0.77183	1.84	0.18
G_27		S3	AK209_27.FIN2	11/09/2019 (4) 17:03:54.00	11/09/2019 (4)	17:03:54	73.4	3.1	0.681	0.096	0.53337	1.46843	0.207003	0.829	0.079	0.91532	1.56	0.15
H_27		S3	AK209_27.FIN2	11/09/2019 (4) 17:03:56.00	11/09/2019 (4)	17:03:56	72.5	7.5	0.632	0.083	0.47921	1.58228	0.207799	0.85	0.11	0.65588	1.49	0.17
A_28			AK209_28.FIN2	11/09/2019 (4) 17:04:57.00	11/09/2019 (4)	17:04:57	26.4	3.7	0.243	0.028	0.87665	4.11523	0.474183	0.798	0.052	0.14085	7.91	0.88
B_28			AK209_28.FIN2	11/09/2019 (4) 17:04:59.00	11/09/2019 (4)	17:04:59	39.3	8.8	0.328	0.071	0.95039	3.04878	0.659949	0.867	0.054	0.021563	5.7	1.3
C_28			AK209_28.FIN2	11/09/2019 (4) 17:05:01.00	11/09/2019 (4)	17:05:01	54.7	3.2	0.491	0.038	0.082584	2.03666	0.157623	0.817	0.073	0.76584	2.57	0.15
D_28			AK209_28.FIN2	11/09/2019 (4) 17:05:03.00	11/09/2019 (4)	17:05:03	40.3	5.6	0.369	0.074	0.77784	2.71003	0.543474	0.804	0.084	0.81124	3.15	0.44
E_28			AK209_28.FIN2	11/09/2019 (4) 17:05:05.00	11/09/2019 (4)	17:05:05	40.1	5.1	0.34	0.062	0.71399	2.94118	0.536332	0.92	0.14	0.75408	2.77	0.48
F_28			AK209_28.FIN2	11/09/2019 (4) 17:05:07.00	11/09/2019 (4)	17:05:07	44.3	4.3	0.409	0.048	0.43762	2.44499	0.286942	0.81	0.1	0.738	2.02	0.09
G_28			AK209_28.FIN2	11/09/2019 (4) 17:05:09.00	11/09/2019 (4)	17:05:09	51.8	7.9	0.392	0.052	0.59742	2.55102	0.338401	0.96	0.12	0.32206	1.74	0.16
H_28			AK209_28.FIN2	11/09/2019 (4) 17:05:11.00	11/09/2019 (4)	17:05:11	58.1	8.7	0.453	0.074	0.5088	2.20751	0.360608	0.97	0.15	0.51759	1.25	0.12
A_29		S3	AK209_29.FIN2	11/09/2019 (4) 17:06:13.00	11/09/2019 (4)	17:06:13	77.3	6.3	0.718	0.074	0.39745	1.39276	0.143543	0.807	0.084	0.64745	2.52	0.2
B_29		S3	AK209_29.FIN2	11/09/2019 (4) 17:06:15.00	11/09/2019 (4)	17:06:15	76.4	6.4	0.665	0.064	0.51011	1.50376	0.144723	0.842	0.079	0.51679	2.49	0.19
C_29		S3	AK209_29.FIN2	11/09/2019 (4) 17:06:17.00	11/09/2019 (4)	17:06:17	58	5.9	0.529	0.06	0.71563	1.89036	0.214408	0.8	0.064	0.44061	2.99	0.21
D_29		S3	AK209_29.FIN2	11/09/2019 (4) 17:06:19.00	11/09/2019 (4)	17:06:19	51	4.8	0.45	0.06	0.60539	2.22222	0.296296	0.836	0.075	0.58811	3.1	0.16
E_29		S3	AK209_29.FIN2	11/09/2019 (4) 17:06:21.00	11/09/2019 (4)	17:06:21	35.2	5.8	0.303	0.057	0.80167	3.30033	0.620854	0.89	0.12	0.52009	4.53	0.87
F_29		S3	AK209_29.FIN2	11/09/2019 (4) 17:06:23.00	11/09/2019 (4)	17:06:23	22.3	2.6	0.207	0.032	0.55271	4.83092	0.746809	0.84	0.1	0.61001	6.02	0.74
G_29		S3	AK209_29.FIN2	11/09/2019 (4) 17:06:25.00	11/09/2019 (4)	17:06:25	31	2.9	0.294	0.047	0.55774	3.40136	0.543755	0.82	0.11	0.8146	3.75	0.36
H_29		S3	AK209_29.FIN2	11/09/2019 (4) 17:06:27.00	11/09/2019 (4)	17:06:27	28.9	3.2	0.274	0.042	0.63538	3.64963	0.559433	0.81	0.12	0.80962	3.27	0.25
A_30			AK209_30.FIN2	11/09/2019 (4) 17:07:28.00	11/09/2019 (4)	17:07:28	46.2	6.5	0.387	0.04	0.48699	2.58398	0.267078	0.883	0.097	0.33157	3.77	0.36
B_30			AK209_30.FIN2	11/09/2019 (4) 17:07:30.00	11/09/2019 (4)	17:07:30	57.6	8.5	0.485	0.042	-0.083707	2.06186	0.178552	0.88	0.14	0.4527	2.81	0.22
C_30			AK209_30.FIN2	11/09/2019 (4) 17:07:32.00	11/09/2019 (4)	17:07:32	56.4	9.1	0.496	0.047	0.31372	2.01613	0.191045	0.84	0.13	0.21224	2.89	0.4
D_30			AK209_30.FIN2	11/09/2019 (4) 17:07:34.00	11/09/2019 (4)	17:07:34	42.6	4.3	0.426	0.043	0.29019	2.34742	0.236946	0.762	0.093	0.56842	3.69	0.23
E_30			AK209_30.FIN2	11/09/2019 (4) 17:07:36.00	11/09/2019 (4)	17:07:36	47.3	4	0.432	0.045	0.35118	2.31481	0.241126	0.817	0.082	0.61306	3.19	0.24
F_30			AK209_30.FIN2	11/09/2019 (4) 17:07:38.00	11/09/2019 (4)	17:07:38	57.6	4.8	0.477	0.038	0.67757	2.09644	0.167012	0.877	0.066	0.33817	2.6	0.14
G_30			AK209_30.FIN2	11/09/2019 (4) 17:07:40.00	11/09/2019 (4)	17:07:40	63.8	6.5	0.532	0.077	0.76665	1.8797	0.272062	0.893	0.089	0.74766	2.34	0.22
H_30			AK209_30.FIN2	11/09/2019 (4) 17:07:42.00	11/09/2019 (4)	17:07:42	90	11	0.781	0.083	0.72403	1.28041	0.136074	0.829	0.069	0.11414	1.55	0.14
A_31			AK209_31.FIN2	11/09/2019 (4) 17:11:15.00	11/09/2019 (4)	17:11:15	63.9	4.9	0.624	0.07	0.39239	1.60256	0.179775	0.771	0.081	0.72666	3	0.19
B_31			AK209_31.FIN2	11/09/2019 (4) 17:11:17.00	11/09/2019 (4)	17:11:17	75.5	6.4	0.687	0.083	0.46968	1.4556	0.175859	0.814	0.075	0.65713	2.56	0.19
C_31			AK209_31.FIN2	11/09/2019 (4) 17:11:19.00	11/09/2019 (4)	17:11:19	83	5.6	0.75	0.089	0.086746	1.33333	0.158222	0.832	0.096	0.81751	2.22	0.17
D_31			AK209_31.FIN2	11/09/2019 (4) 17:11:21.00	11/09/2019 (4)	17:11:21	72.8	7.9	0.643	0.06	0.28545	1.55521	0.145121	0.796	0.094	0.53993	2.09	0.14
E_31			AK209_31.FIN2	11/09/2019 (4) 17:11:23.00	11/09/2019 (4)	17:11:23	54.5	5.6	0.471	0.058	0.49535	2.12314	0.261448	0.83	0.13	0.79182	2.08	0.18
F_31			AK209_31.FIN2	11/09/2019 (4) 17:11:25.00	11/09/2019 (4)	17:11:25	49.8	5.7	0.436	0.061	0.36222	2.29358	0.320891	0.87	0.13	0.64989	1.95	0.15
G_31			AK209_31.FIN2	11/09/2019 (4) 17:11:27.00	11/09/2019 (4)	17:11:27	42.4	8.3	0.358	0.079	0.69789	2.7933	0.616398	0.9	0.14	0.44079	2.55	0.48
H_31			AK209_31.FIN2	11/09/2019 (4) 17:11:29.00	11/09/2019 (4)	17:11:29	23.7	2.7	0.219	0.032	0.6033	4.56621	0.667209	0.82	0.1	0.72654	3.92	0.44
A_32	epidote		AK209_32.FIN2	11/09/2019 (4) 17:12:31.00	11/09/2019 (4)	17:12:31	87.2	4.6	0.771	0.05	0.28381	1.29702	0.0841126	0.844	0.063	0.72567	10.1	0.45
B_32	epidote		AK209_32.FIN2	11/09/2019 (4) 17:12:33.00	11/09/2019 (4)	17:12:33	74.3	6.6	0.675	0.067	0.80165	1.48148	0.147051	0.804	0.046	0.38049	10.21	0.42
C_32	epidote		AK209_32.FIN2	11/09/2019 (4) 17:12:35.00	11/09/2019 (4)	17:12:35	63.8	3.8	0.569	0.038	0.45179	1.75747	0.117371	0.814	0.057	0.62857	8.94	0.54
D_32	epidote		AK209_32.FIN2	11/09/2019 (4) 17:12:37.00	11/09/2019 (4)	17:12:37	66.8	3.5	0.603	0.037	0.39877	1.65837	0.101758	0.802	0.054	0.69468	7.64	0.32
E_32	epidote		AK209_32.FIN2	11/09/2019 (4) 17:12:39.00	11/09/2019 (4)	17:12:39	66.7	2.8	0.578	0.037	0.21543	1.7301	0.110751	0.839	0.058	0.81463	7.62	0.25
F_32	epidote		AK209_32.FIN2	11/09/2019 (4) 17:12:41.00	11/09/2019 (4)	17:12:41	56.6	3.8	0.517	0.042	0.67259	1.93424	0.157133	0.794	0.05	0.46591	7.96	0.32
G_32	epidote		AK209_32.FIN2	11/09/2019 (4) 17:12:43.00	11/09/2019 (4)	17:12:43	49	2	0.443	0.022	0.37663	2.25734	0.112102	0.798	0.044	0.65073	8.65	0.25
H_32	epidote		AK209_32.FIN2	11/09/2019 (4) 17:12:45.00	11/09/2019 (4)	17:12:45	45.4	2.2	0.426	0.025	0.63215	2.34742	0.137759	0.768	0.032	0.61226	8.89	0.39
A_33			AK209_33.FIN2	11/09/2019 (4) 17:13:46.00	11/09/2019 (4)	17:13:46	38.6	2.6	0.328	0.034	0.44357	3.04878	0.316032	0.882	0.082	0.69981	4.58	0.23
B_33			AK209_33.FIN2	11/09/2019 (4) 17:13:48.00	11/09/2019 (4)	17:13:48	39	3.5	0.322	0.022	0.041629	3.10559	0.212183	0.9	0.12	0.69647	4.5	0.23
C_33			AK209_33.FIN2	11/09/2019 (4) 17:13:50.00	11/09/2019 (4)	17:13:50	38.5	2.8	0.293	0.027	0.20488	3.41297	0.314506	0.98	0.12	0.72679	4.45	0.22
D_33			AK209_33.FIN2	11/09/2019 (4) 17:13:52.00	11/09/2019 (4)	17:13:52	34.3	3.1	0.312	0.035	0.43229	3.20513	0.35955	0.815	0.098	0.6969	4.88	0.33
E_33			AK209_33.FIN2	11/09/2019 (4) 17:13:54.00	11/09/2019 (4)	17:13:54	53.7	8	0.494	0.07	0.86817	2.02429	0.286843	0.785	0.067	0.14053	5.24	0.21
F_33			AK209_33.FIN2	11/09/2019 (4) 17:13:56.00	11/09/2019 (4)	17:13:56	68.9	4.8	0.607	0.037	0.37336	1.64745	0.100421	0.82	0.061	0.46676	5.2	0.22
G_33			AK209_33.FIN2	11/09/2019 (4) 17:13:58.00	11/09/2019 (4)	17:13:58	65.6	5.2	0.548	0.035	0.49527	1.82482	0.116549	0.865	0.061	0.40315	5.53	0.28
H_33			AK209_33.FIN2	11/09/2019 (4) 17:14:00.00	11/09/2019 (4)	17:14:00	46.4	6	0.413	0.056	0.7097	2.42131	0.328313	0.828	0.086	0.52296	4.87	0.26
A_34		S3	AK209_34.FIN2	11/09/2019 (4) 17:15:02.00	11/09/2019 (4)	17:15:02	56.7	8.6	0.55	0.07	0.742	1.81818	0.231405	0.758	0.086	0.2934	2.27	0.26
B_34		S3	AK209_34.FIN2	11/09/2019 (4) 17:15:04.00	11/09/2019 (4)	17:15:04	70.3	6.4	0.639	0.09	0.62665	1.56495	0.220415	0.83	0.1	0.7814	1.95	0.17
C_34		S3	AK209_34.FIN2	11/09/2019 (4) 17:15:06.00	11/09/2019 (4)	17:15:06	62.8	6.5	0.553	0.071	0.35775	1.80832	0.232171	0.86	0.12	0.68074	2.38	0.2
D_34		S3	AK209_34.FIN2	11/09/2019 (4) 17:15:08.00	11/09/2019 (4)	17:15:08	64.5	7	0.621	0.063	0.6311	1.61031	0.163364	0.759	0.089	0.43648	2.42	0.22
E_34		S3	AK209_34.FIN2	11/09/2019 (4) 17:15:10.00	11/09/2019 (4)	17:15:10	77.9	6.5	0.735	0.058	0.6804	1.36054	0.107363	0.764	0.049	0.40433	2.05	0.13
F_34		S3	AK209_34.FIN2	11/09/2019 (4) 17:15:12.00	11/09/2019 (4)	17:15:12	72.8	5.5	0.675	0.073	0.50005	1.48148	0.160219	0.796	0.082	0.73473	2.04	0.13
G_34		S3	AK209_34.FIN2	11/09/2019 (4) 17:15:14.00	11/09/2019 (4)	17:15:14	55.6	4.7	0.533	0.074	0.32975	1.87617	0.260482	0.8	0.12	0.84751	2.22	0.12
H_34		S3	AK209_34.FIN2	11/09/2019 (4) 17:15:16.00	11/09/2019 (4)	17:15:16	56.4	7.2	0.489	0.071	-0.017438	2.04499	0.296921	0.89	0.18	0.67668	1.98	0.19
A_35		S3	AK209_35.FIN2	11/09/2019 (4) 17:16:17.00	11/09/2019 (4)	17:16:17	23.3	2	0.236	0.03	0.31722	4.23729	0.538638	0.77	0.12	0.86336	3.81	0.28
B_35		S3	AK209_35.FIN2	11/09/2019 (4) 17:16:19.00	11/09/2019 (4)	17:16:19	32.1	5.3	0.262	0.037	0.51017	3.81679	0.539013	0.92	0.16	0.65362	2.65	0.3
C_35		S3	AK209_35.FIN2	11/09/2019 (4) 17:16:21.00	11/09/2019 (4)	17:16:21	38.7	4.1	0.305	0.05	0.54799	3.27869	0.53749	0.97	0.13	0.68261	2.01	0.15
D_35		S3	AK209_35.FIN2	11/09/2019 (4) 17:16:23.00	11/09/2019 (4)	17:16:23	34	3.2	0.272	0.033	0.32784	3.67647	0.446042	0.94	0.12	0.7861	2.19	0.11
E_35		S3	AK209_35.FIN2	11/09/2019 (4) 17:16:25.00	11/09/2019 (4)	17:16:25	40.8	5.6	0.33	0.051	0.72623	3.0303	0.46832	0.92	0.12	0.70847	2.16	0.12
F_35		S3	AK209_35.FIN2	11/09/2019 (4) 17:16:27.00	11/09/2019 (4)	17:16:27	49.4	6.3	0.453	0.069	0.19496	2.20751	0.336243	0.82	0.12	0.53482	1.94	0.16
G_35		S3	AK209_35.FIN2	11/09/2019 (4) 17:16:29.00	11/09/2019 (4)	17:16:29	53.4	5.4	0.477	0.088	0.15028	2.09644	0.386764	0.88	0.16	0.85132	1.95	0.2
H_35		S3	AK209_35.FIN2	11/09/2019 (4) 17:16:31.00	11/09/2019 (4)	17:16:31	52.9	5.5	0.438	0.073	0.49298	2.2831	0.380518	0.93	0.14	0.76918	1.91	0.18
A_36		S3	AK209_36.FIN2	11/09/2019 (4) 17:18:48.00	11/09/2019 (4)	17:18:48	75.1	6.4	0.691	0.097	0.57694	1.44718	0.203149	0.795	0.082	0.89573	1.49	0.13
B_36		S3	AK209_36.FIN2	11/09/2019 (4) 17:18:50.00	11/09/2019 (4)	17:18:50	81.2	6.9	0.708	0.098	-0.030147	1.41243	0.195506	0.92	0.18	0.88802	1.211	0.098
C_36		S3	AK209_36.FIN2	11/09/2019 (4) 17:18:52.00	11/09/2019 (4)	17:18:52	87	11	0.78	0.12	0.56696	1.28205	0.197239	0.802	0.087	0.69403	1.072	0.096
D_36		S3	AK209_36.FIN2	11/09/2019 (4) 17:18:54.00	11/09/2019 (4)	17:18:54	93	16	0.82	0.13	0.58707	1.21951	0.193337	0.85	0.13	0.49799	0.97	0.11
E_36		S3	AK209_36.FIN2	11/09/2019 (4) 17:18:56.00	11/09/2019 (4)	17:18:56	90	15	0.7	0.13	0.62907	1.42857	0.265306	0.97	0.13	0.52889	0.94	0.11
F_36		S3	AK209_36.FIN2	11/09/2019 (4) 17:18:58.00	11/09/2019 (4)	17:18:58	88	11	0.69	0.13	0.70586	1.44928	0.273052	0.97	0.1	0.7373	0.91	0.1
G_36		S3	AK209_36.FIN2	11/09/2019 (4) 17:19:00.00	11/09/2019 (4)	17:19:00	90	12	0.85	0.17	0.22202	1.17647	0.235294	0.84	0.17	0.63681	0.782	0.081
H_36		S3	AK209_36.FIN2	11/09/2019 (4) 17:19:02.00	11/09/2019 (4)	17:19:02	119	23	1.11	0.25	0.30321	0.900901	0.202906	0.91	0.29	0.81384	0.534	0.052
A_37			AK209_37.FIN2	11/09/2019 (4) 17:20:04.00	11/09/2019 (4)	17:20:04	20.1	2	0.192	0.014	0.18056	5.20833	0.379774	0.777	0.084	0.51061	7.78	0.33
B_37			AK209_37.FIN2	11/09/2019 (4) 17:20:06.00	11/09/2019 (4)	17:20:06	20.3	1.2	0.192	0.016	0.19608	5.20833	0.434028	0.778	0.067	0.74148	7.69	0.23
C_37			AK209_37.FIN2	11/09/2019 (4) 17:20:08.00	11/09/2019 (4)	17:20:08	19.6	1	0.194	0.02	0.51865	5.15464	0.531406	0.769	0.072	0.75007	7.37	0.29
D_37			AK209_37.FIN2	11/09/2019 (4) 17:20:10.00	11/09/2019 (4)	17:20:10	20.1	1.7	0.193	0.02	0.0067989	5.18135	0.536927	0.78	0.11	0.80079	6.78	0.3
E_37			AK209_37.FIN2	11/09/2019 (4) 17:20:12.00	11/09/2019 (4)	17:20:12	21.5	2.2	0.199	0.02	0.34756	5.02513	0.505038	0.801	0.098	0.74254	6.03	0.3
F_37			AK209_37.FIN2	11/09/2019 (4) 17:20:14.00	11/09/2019 (4)	17:20:14	23.6	2.5	0.242	0.02	0.2543	4.13223	0.341507	0.713	0.091	0.53569	5.5	0.26
G_37			AK209_37.FIN2	11/09/2019 (4) 17:20:16.00	11/09/2019 (4)	17:20:16	22.5	2.1	0.233	0.023	0.264	4.29185	0.423659	0.713	0.087	0.63416	5.01	0.23
H_37			AK209_37.FIN2	11/09/2019 (4) 17:20:18.00	11/09/2019 (4)	17:20:18	25.8	3	0.276	0.03	0.49154	3.62319	0.393825	0.686	0.082	0.44215	4.72	0.22
A_38			AK209_38.FIN2	11/09/2019 (4) 17:21:19.00	11/09/2019 (4)	17:21:19	41.3	4.1	0.388	0.031	0.071677	2.57732	0.20592	0.8	0.1	0.62713	4.91	0.28
B_38			AK209_38.FIN2	11/09/2019 (4) 17:21:21.00	11/09/2019 (4)	17:21:21	40.6	3.4	0.389	0.022	-0.044608	2.57069	0.145386	0.761	0.079	0.48522	4.96	0.18
C_38			AK209_38.FIN2	11/09/2019 (4) 17:21:23.00	11/09/2019 (4)	17:21:23	40.9	3	0.375	0.027	0.4119	2.66667	0.192	0.794	0.068	0.57602	4.86	0.2
D_38			AK209_38.FIN2	11/09/2019 (4) 17:21:25.00	11/09/2019 (4)	17:21:25	39.3	2.7	0.336	0.038	0.37347	2.97619	0.336593	0.872	0.097	0.83612	4.77	0.23
E_38			AK209_38.FIN2	11/09/2019 (4) 17:21:27.00	11/09/2019 (4)	17:21:27	33	3	0.301	0.031	-0.03099	3.32226	0.34216	0.82	0.12	0.71778	4.5	0.16
F_38			AK209_38.FIN2	11/09/2019 (4) 17:21:29.00	11/09/2019 (4)	17:21:29	31.8	3.2	0.283	0.027	-0.17649	3.53357	0.337125	0.84	0.12	0.69164	4.48	0.21
G_38			AK209_38.FIN2	11/09/2019 (4) 17:21:31.00	11/09/2019 (4)	17:21:31	32.6	3.5	0.28	0.025	-0.038191	3.57143	0.318878	0.87	0.13	0.7116	4.2	0.3
H_38			AK209_38.FIN2	11/09/2019 (4) 17:21:33.00	11/09/2019 (4)	17:21:33	33.5	2.9	0.301	0.035	0.39132	3.32226	0.386309	0.819	0.079	0.56221	3.83	0.19
A_39			AK209_39.FIN2	11/09/2019 (4) 17:22:35.00	11/09/2019 (4)	17:22:35	75.6	4.6	0.69	0.075	0.56615	1.44928	0.15753	0.831	0.091	0.86792	2.79	0.16
B_39			AK209_39.FIN2	11/09/2019 (4) 17:22:37.00	11/09/2019 (4)	17:22:37	78.4	6.4	0.672	0.047	0.33272	1.48809	0.104078	0.852	0.079	0.52726	2.93	0.21
C_39			AK209_39.FIN2	11/09/2019 (4) 17:22:39.00	11/09/2019 (4)	17:22:39	100	11	0.86	0.095	0.73505	1.16279	0.128448	0.846	0.064	0.39171	2.75	0.2
D_39			AK209_39.FIN2	11/09/2019 (4) 17:22:41.00	11/09/2019 (4)	17:22:41	114.9	9.9	0.98	0.11	0.69841	1.02041	0.114536	0.86	0.071	0.61559	2.6	0.22
E_39			AK209_39.FIN2	11/09/2019 (4) 17:22:43.00	11/09/2019 (4)	17:22:43	103.2	9.8	0.87	0.047	0.73719	1.14942	0.0620954	0.8	0.041	0.39741	2.97	0.15
F_39			AK209_39.FIN2	11/09/2019 (4) 17:22:45.00	11/09/2019 (4)	17:22:45	94	5.2	0.808	0.051	0.59555	1.23762	0.0781173	0.842	0.047	0.65626	3.34	0.2
G_39			AK209_39.FIN2	11/09/2019 (4) 17:22:47.00	11/09/2019 (4)	17:22:47	101.4	7	0.887	0.066	0.44984	1.1274	0.0838874	0.835	0.074	0.69237	3.33	0.21
H_39			AK209_39.FIN2	11/09/2019 (4) 17:22:49.00	11/09/2019 (4)	17:22:49	98.5	6.5	0.884	0.057	0.5256	1.13122	0.0729408	0.807	0.056	0.44041	3.07	0.16
A_40		S3	AK209_40.FIN2	11/09/2019 (4) 17:23:51.00	11/09/2019 (4)	17:23:51	33.1	4.1	0.289	0.039	0.57689	3.46021	0.466948	0.821	0.089	0.65595	4.45	0.35
B_40		S3	AK209_40.FIN2	11/09/2019 (4) 17:23:53.00	11/09/2019 (4)	17:23:53	42.1	5.9	0.361	0.053	0.78741	2.77008	0.406688	0.862	0.084	0.38891	3.52	0.55
C_40		S3	AK209_40.FIN2	11/09/2019 (4) 17:23:55.00	11/09/2019 (4)	17:23:55	55.9	4.5	0.461	0.056	0.17834	2.1692	0.263503	0.92	0.13	0.84267	2.28	0.18
D_40		S3	AK209_40.FIN2	11/09/2019 (4) 17:23:57.00	11/09/2019 (4)	17:23:57	59.9	4.3	0.506	0.048	0.34026	1.97629	0.187474	0.871	0.08	0.85579	1.98	0.12
E_40		S3	AK209_40.FIN2	11/09/2019 (4) 17:23:59.00	11/09/2019 (4)	17:23:59	58.8	3.8	0.497	0.046	-0.11401	2.01207	0.186228	0.89	0.13	0.8088	1.868	0.09
F_40		S3	AK209_40.FIN2	11/09/2019 (4) 17:24:01.00	11/09/2019 (4)	17:24:01	65.3	4.1	0.547	0.07	0.24619	1.82815	0.23395	0.95	0.15	0.80109	1.543	0.089
G_40		S3	AK209_40.FIN2	11/09/2019 (4) 17:24:03.00	11/09/2019 (4)	17:24:03	75.5	9.2	0.677	0.066	0.75061	1.4771	0.144001	0.82	0.087	0.56684	1.35	0.12
H_40		S3	AK209_40.FIN2	11/09/2019 (4) 17:24:05.00	11/09/2019 (4)	17:24:05	83	16	0.77	0.14	0.86029	1.2987	0.236127	0.793	0.071	0.39725	1.24	0.16
A_41		S3	AK209_41.FIN2	11/09/2019 (4) 17:26:22.00	11/09/2019 (4)	17:26:22	79	11	0.73	0.12	0.55742	1.36986	0.225183	0.83	0.11	0.41682	1.52	0.12
B_41		S3	AK209_41.FIN2	11/09/2019 (4) 17:26:24.00	11/09/2019 (4)	17:26:24	81.8	8.7	0.734	0.087	0.2642	1.3624	0.161483	0.83	0.1	0.53383	1.48	0.1
C_41		S3	AK209_41.FIN2	11/09/2019 (4) 17:26:26.00	11/09/2019 (4)	17:26:26	78.8	8	0.761	0.087	0.51024	1.31406	0.150228	0.763	0.078	0.55285	1.506	0.083
D_41		S3	AK209_41.FIN2	11/09/2019 (4) 17:26:28.00	11/09/2019 (4)	17:26:28	69.4	8.4	0.614	0.088	0.81716	1.62866	0.233424	0.835	0.084	0.6039	1.498	0.093
E_41		S3	AK209_41.FIN2	11/09/2019 (4) 17:26:30.00	11/09/2019 (4)	17:26:30	47.8	9.3	0.434	0.095	0.79727	2.30415	0.504364	0.84	0.12	0.42718	2.2	0.4
F_41		S3	AK209_41.FIN2	11/09/2019 (4) 17:26:32.00	11/09/2019 (4)	17:26:32	28.5	5.6	0.246	0.042	0.60621	4.06504	0.694031	0.88	0.13	0.17302	3.96	0.6
G_41		S3	AK209_41.FIN2	11/09/2019 (4) 17:26:34.00	11/09/2019 (4)	17:26:34	40.7	5.5	0.404	0.065	0.66945	2.47525	0.398245	0.79	0.13	0.51434	2.49	0.48
H_41		S3	AK209_41.FIN2	11/09/2019 (4) 17:26:36.00	11/09/2019 (4)	17:26:36	57	5	0.49	0.063	0.48048	2.04082	0.262391	0.88	0.11	0.67512	1.65	0.11
A_42			AK209_42.FIN2	11/09/2019 (4) 17:27:37.00	11/09/2019 (4)	17:27:37	25.4	2.2	0.275	0.033	0.56337	3.63636	0.436364	0.697	0.073	0.70771	5.62	0.47
B_42			AK209_42.FIN2	11/09/2019 (4) 17:27:39.00	11/09/2019 (4)	17:27:39	34.5	7.2	0.359	0.079	0.92253	2.78552	0.612969	0.715	0.064	0.55017	4.55	0.75
C_42			AK209_42.FIN2	11/09/2019 (4) 17:27:41.00	11/09/2019 (4)	17:27:41	52.3	7.7	0.459	0.062	0.4727	2.17865	0.294284	0.85	0.14	0.37661	2.68	0.25
D_42			AK209_42.FIN2	11/09/2019 (4) 17:27:43.00	11/09/2019 (4)	17:27:43	36.9	5.9	0.313	0.052	0.64282	3.19489	0.53078	0.88	0.12	0.42812	3.76	0.47
E_42			AK209_42.FIN2	11/09/2019 (4) 17:27:45.00	11/09/2019 (4)	17:27:45	25.2	2.5	0.226	0.024	0.68518	4.42478	0.469888	0.814	0.071	0.58872	5.17	0.26
F_42			AK209_42.FIN2	11/09/2019 (4) 17:27:47.00	11/09/2019 (4)	17:27:47	20.7	2.2	0.196	0.016	0.32987	5.10204	0.416493	0.78	0.1	0.54576	5.55	0.26
G_42			AK209_42.FIN2	11/09/2019 (4) 17:27:49.00	11/09/2019 (4)	17:27:49	14.4	1.9	0.147	0.022	0.3986	6.80272	1.01809	0.74	0.1	0.44566	6.02	0.28
H_42			AK209_42.FIN2	11/09/2019 (4) 17:27:51.00	11/09/2019 (4)	17:27:51	11	1	0.109	0.014	0.026692	9.17431	1.17835	0.77	0.13	0.88149	5.94	0.21
A_43			AK209_43.FIN2	11/09/2019 (4) 17:28:53.00	11/09/2019 (4)	17:28:53	69.1	7.9	0.618	0.06	0.10501	1.61812	0.157099	0.85	0.13	0.74823	1.66	0.13
B_43			AK209_43.FIN2	11/09/2019 (4) 17:28:55.00	11/09/2019 (4)	17:28:55	81.7	8.7	0.581	0.078	0.59421	1.72117	0.231069	1.02	0.19	0.89178	1.39	0.15
C_43			AK209_43.FIN2	11/09/2019 (4) 17:28:57.00	11/09/2019 (4)	17:28:57	85	10	0.712	0.082	0.54889	1.40449	0.161754	0.879	0.087	0.46655	1.14	0.12
D_43			AK209_43.FIN2	11/09/2019 (4) 17:28:59.00	11/09/2019 (4)	17:28:59	83.7	9.8	0.714	0.095	0.53258	1.40056	0.186349	0.87	0.1	0.50957	1.11	0.1
E_43			AK209_43.FIN2	11/09/2019 (4) 17:29:01.00	11/09/2019 (4)	17:29:01	90	12	0.76	0.12	0.5238	1.31579	0.207756	0.89	0.12	0.52905	0.99	0.1
F_43			AK209_43.FIN2	11/09/2019 (4) 17:29:03.00	11/09/2019 (4)	17:29:03	108	16	0.81	0.11	0.65978	1.23457	0.167657	0.95	0.15	0.64024	0.781	0.097
G_43			AK209_43.FIN2	11/09/2019 (4) 17:29:05.00	11/09/2019 (4)	17:29:05	102	17	0.69	0.11	0.76348	1.44928	0.231044	1.03	0.17	0.67426	0.829	0.09
H_43			AK209_43.FIN2	11/09/2019 (4) 17:29:07.00	11/09/2019 (4)	17:29:07	90	11	0.77	0.14	0.44484	1.2987	0.236127	0.91	0.14	0.83566	0.77	0.11
A_44		S3	AK209_44.FIN2	11/09/2019 (4) 17:30:09.00	11/09/2019 (4)	17:30:09	24.3	2.9	0.224	0.027	0.39171	4.46429	0.538106	0.811	0.089	0.39823	4.79	0.28
B_44		S3	AK209_44.FIN2	11/09/2019 (4) 17:30:11.00	11/09/2019 (4)	17:30:11	34.2	5.9	0.299	0.045	0.51236	3.34448	0.50335	0.87	0.15	0.50892	3.32	0.45
C_44		S3	AK209_44.FIN2	11/09/2019 (4) 17:30:13.00	11/09/2019 (4)	17:30:13	54.6	6.7	0.42	0.046	0.7826	2.38095	0.260771	0.903	0.09	0.4701	1.96	0.21
D_44		S3	AK209_44.FIN2	11/09/2019 (4) 17:30:15.00	11/09/2019 (4)	17:30:15	44.4	8.3	0.358	0.05	0.75615	2.7933	0.390125	0.85	0.12	0.38047	2.44	0.28
E_44		S3	AK209_44.FIN2	11/09/2019 (4) 17:30:17.00	11/09/2019 (4)	17:30:17	33	4.2	0.291	0.042	0.52872	3.43643	0.495979	0.86	0.13	0.76588	2.92	0.28
F_44		S3	AK209_44.FIN2	11/09/2019 (4) 17:30:19.00	11/09/2019 (4)	17:30:19	23.7	2.6	0.202	0.034	0.29587	4.9505	0.833252	0.98	0.23	0.89775	3.63	0.3
G_44		S3	AK209_44.FIN2	11/09/2019 (4) 17:30:21.00	11/09/2019 (4)	17:30:21	31.8	6	0.275	0.052	0.44387	3.63636	0.687603	0.89	0.15	0.59216	2.52	0.41
H_44		S3	AK209_44.FIN2	11/09/2019 (4) 17:30:23.00	11/09/2019 (4)	17:30:23	39.5	5.2	0.354	0.056	0.54643	2.82486	0.44687	0.85	0.12	0.59519	1.87	0.15
A_45		S3	AK209_45.FIN2	11/09/2019 (4) 17:31:24.00	11/09/2019 (4)	17:31:24	78.6	9.1	0.709	0.055	0.64264	1.41044	0.109413	0.809	0.073	-0.12896	1.83	0.12
B_45		S3	AK209_45.FIN2	11/09/2019 (4) 17:31:26.00	11/09/2019 (4)	17:31:26	62.1	6.5	0.563	0.067	0.49341	1.7762	0.211377	0.821	0.097	0.55152	2.21	0.18
C_45		S3	AK209_45.FIN2	11/09/2019 (4) 17:31:28.00	11/09/2019 (4)	17:31:28	63.9	7	0.537	0.056	0.52349	1.8622	0.194196	0.871	0.088	0.50138	2.17	0.18
D_45		S3	AK209_45.FIN2	11/09/2019 (4) 17:31:30.00	11/09/2019 (4)	17:31:30	62.1	3.9	0.553	0.061	-0.087423	1.80832	0.199471	0.85	0.12	0.90242	2.084	0.059
E_45		S3	AK209_45.FIN2	11/09/2019 (4) 17:31:32.00	11/09/2019 (4)	17:31:32	61	5.8	0.578	0.073	0.62224	1.7301	0.218508	0.784	0.081	0.68052	2.07	0.2
F_45		S3	AK209_45.FIN2	11/09/2019 (4) 17:31:34.00	11/09/2019 (4)	17:31:34	66.4	6.8	0.565	0.072	0.52082	1.76991	0.225546	0.88	0.11	0.68445	1.86	0.18
G_45		S3	AK209_45.FIN2	11/09/2019 (4) 17:31:36.00	11/09/2019 (4)	17:31:36	78.3	6.8	0.64	0.082	0.51348	1.5625	0.200195	0.92	0.12	0.8103	1.645	0.076
H_45		S3	AK209_45.FIN2	11/09/2019 (4) 17:31:38.00	11/09/2019 (4)	17:31:38	61.7	5.9	0.48	0.07	0.6761	2.08333	0.303819	0.98	0.13	0.7922	1.94	0.22
A_46		S3	AK209_46.FIN2	11/09/2019 (4) 17:35:11.00	11/09/2019 (4)	17:35:11	77.4	9.6	0.73	0.1	0.80865	1.36986	0.187652	0.764	0.055	0.41775	2.21	0.36
B_46		S3	AK209_46.FIN2	11/09/2019 (4) 17:35:13.00	11/09/2019 (4)	17:35:13	74	10	0.652	0.076	0.54353	1.53374	0.17878	0.84	0.1	0.46038	1.79	0.14
C_46		S3	AK209_46.FIN2	11/09/2019 (4) 17:35:15.00	11/09/2019 (4)	17:35:15	68	8.6	0.66	0.1	0.22079	1.51515	0.229568	0.79	0.12	0.47197	1.51	0.16
D_46		S3	AK209_46.FIN2	11/09/2019 (4) 17:35:17.00	11/09/2019 (4)	17:35:17	69	10	0.57	0.081	0.52962	1.75439	0.249307	0.89	0.12	0.56962	1.16	0.069
E_46		S3	AK209_46.FIN2	11/09/2019 (4) 17:35:19.00	11/09/2019 (4)	17:35:19	61.9	9.3	0.532	0.078	0.58342	1.8797	0.275595	0.86	0.11	0.56081	0.963	0.099
F_46		S3	AK209_46.FIN2	11/09/2019 (4) 17:35:21.00	11/09/2019 (4)	17:35:21	80	15	0.525	0.087	0.53117	1.90476	0.315646	1.12	0.22	0.50572	0.59	0.1
A_47		S3	AK209_47.FIN2	11/09/2019 (4) 17:36:26.00	11/09/2019 (4)	17:36:26	38.8	4.5	0.335	0.041	0.34975	2.98508	0.365337	0.87	0.1	0.58231	3.46	0.25
B_47		S3	AK209_47.FIN2	11/09/2019 (4) 17:36:28.00	11/09/2019 (4)	17:36:28	39.8	6.1	0.346	0.043	0.69882	2.89017	0.359183	0.84	0.1	0.38983	3.31	0.31
C_47		S3	AK209_47.FIN2	11/09/2019 (4) 17:36:30.00	11/09/2019 (4)	17:36:30	41.6	5.4	0.399	0.036	0.64559	2.50627	0.226129	0.751	0.076	0.033882	3.06	0.23
D_47		S3	AK209_47.FIN2	11/09/2019 (4) 17:36:32.00	11/09/2019 (4)	17:36:32	22.8	5.8	0.218	0.063	0.88866	4.58716	1.32565	0.82	0.12	0.52596	6.7	1.5
E_47		S3	AK209_47.FIN2	11/09/2019 (4) 17:36:34.00	11/09/2019 (4)	17:36:34	16.2	2	0.159	0.027	0.4883	6.28931	1.068	0.81	0.13	0.73177	8.27	0.88
F_47		S3	AK209_47.FIN2	11/09/2019 (4) 17:36:36.00	11/09/2019 (4)	17:36:36	18.3	1.7	0.201	0.026	0.023445	4.97512	0.643548	0.7	0.1	0.78353	6.64	0.38
G_47		S3	AK209_47.FIN2	11/09/2019 (4) 17:36:38.00	11/09/2019 (4)	17:36:38	33.3	7	0.355	0.07	0.84693	2.8169	0.555445	0.71	0.11	0.52256	4	1
H_47		S3	AK209_47.FIN2	11/09/2019 (4) 17:36:40.00	11/09/2019 (4)	17:36:40	41.5	5.7	0.377	0.06	0.60355	2.65252	0.422152	0.84	0.15	0.72446	2.66	0.26
A_48			AK209_48.FIN2	11/09/2019 (4) 17:37:42.00	11/09/2019 (4)	17:37:42	69.2	9	0.586	0.081	0.25301	1.70649	0.235879	0.91	0.14	0.45797	1.45	0.13
B_48			AK209_48.FIN2	11/09/2019 (4) 17:37:44.00	11/09/2019 (4)	17:37:44	72	10	0.616	0.09	0.51927	1.62338	0.237182	0.87	0.12	0.56119	1.29	0.11
C_48			AK209_48.FIN2	11/09/2019 (4) 17:37:46.00	11/09/2019 (4)	17:37:46	64.8	7.2	0.726	0.094	0.09238	1.37741	0.178342	0.68	0.12	0.80274	1.28	0.1
D_48			AK209_48.FIN2	11/09/2019 (4) 17:37:48.00	11/09/2019 (4)	17:37:48	78	10	0.662	0.075	0.30506	1.51057	0.171137	0.88	0.13	0.69058	1.279	0.087
E_48			AK209_48.FIN2	11/09/2019 (4) 17:37:50.00	11/09/2019 (4)	17:37:50	74	10	0.63	0.078	0.70065	1.5873	0.196523	0.856	0.083	0.26651	1.332	0.088
F_48			AK209_48.FIN2	11/09/2019 (4) 17:37:52.00	11/09/2019 (4)	17:37:52	62.3	6.1	0.585	0.091	0.40133	1.7094	0.265907	0.82	0.14	0.8182	1.43	0.1
G_48			AK209_48.FIN2	11/09/2019 (4) 17:37:54.00	11/09/2019 (4)	17:37:54	65.6	8.2	0.7	0.13	0.50337	1.42857	0.265306	0.75	0.14	0.83534	1.3	0.14
H_48			AK209_48.FIN2	11/09/2019 (4) 17:37:56.00	11/09/2019 (4)	17:37:56	75.3	9.5	0.73	0.12	0.36148	1.36986	0.225183	0.86	0.16	0.41496	1.16	0.11
A_49			AK209_49.FIN2	11/09/2019 (4) 17:38:57.00	11/09/2019 (4)	17:38:57	64.1	5.5	0.58	0.07	0.33323	1.72414	0.208086	0.85	0.12	0.81822	2.42	0.26
B_49			AK209_49.FIN2	11/09/2019 (4) 17:38:59.00	11/09/2019 (4)	17:38:59	65.9	5.1	0.74	0.1	0.20402	1.35135	0.182615	0.656	0.054	0.59531	1.57	0.16
C_49			AK209_49.FIN2	11/09/2019 (4) 17:39:01.00	11/09/2019 (4)	17:39:01	78	13	0.68	0.11	0.47737	1.47059	0.237889	0.88	0.15	0.72009	1.32	0.12
D_49			AK209_49.FIN2	11/09/2019 (4) 17:39:03.00	11/09/2019 (4)	17:39:03	60.5	8.2	0.528	0.056	0.69417	1.89394	0.200872	0.799	0.097	0.47802	1.81	0.2
E_49			AK209_49.FIN2	11/09/2019 (4) 17:39:05.00	11/09/2019 (4)	17:39:05	54	7.4	0.512	0.049	0.55812	1.95312	0.18692	0.758	0.071	0.26277	2.12	0.15
F_49			AK209_49.FIN2	11/09/2019 (4) 17:39:07.00	11/09/2019 (4)	17:39:07	74	13	0.63	0.1	0.42326	1.5873	0.251953	0.82	0.11	0.33509	1.86	0.2
G_49			AK209_49.FIN2	11/09/2019 (4) 17:39:09.00	11/09/2019 (4)	17:39:09	109	13	0.9	0.13	0.31367	1.11111	0.160494	0.94	0.19	0.76464	1.1	0.18
H_49			AK209_49.FIN2	11/09/2019 (4) 17:39:11.00	11/09/2019 (4)	17:39:11	120	20	1.06	0.12	0.73009	0.943396	0.1068	0.817	0.08	0.027105	0.92	0.12
A_50		S3	AK209_50.FIN2	11/09/2019 (4) 17:40:13.00	11/09/2019 (4)	17:40:13	19.7	2.5	0.192	0.031	0.67087	5.20833	0.840929	0.79	0.11	0.63861	6.42	0.67
B_50		S3	AK209_50.FIN2	11/09/2019 (4) 17:40:15.00	11/09/2019 (4)	17:40:15	44.6	9.8	0.399	0.08	0.88382	2.50627	0.502509	0.811	0.09	0.0093549	3.47	0.65
C_50		S3	AK209_50.FIN2	11/09/2019 (4) 17:40:17.00	11/09/2019 (4)	17:40:17	75.4	8.2	0.589	0.061	0.50288	1.69779	0.175833	0.94	0.11	0.38072	1.78	0.16
D_50		S3	AK209_50.FIN2	11/09/2019 (4) 17:40:19.00	11/09/2019 (4)	17:40:19	64.5	8.6	0.525	0.055	0.21582	1.90476	0.199546	0.91	0.15	0.50723	1.82	0.11
E_50		S3	AK209_50.FIN2	11/09/2019 (4) 17:40:21.00	11/09/2019 (4)	17:40:21	71	11	0.643	0.098	0.80589	1.55521	0.23703	0.802	0.078	0.38973	1.8	0.15
F_50		S3	AK209_50.FIN2	11/09/2019 (4) 17:40:23.00	11/09/2019 (4)	17:40:23	113	14	0.93	0.12	0.74776	1.07527	0.138744	0.849	0.095	0.55385	1.27	0.17
G_50		S3	AK209_50.FIN2	11/09/2019 (4) 17:40:25.00	11/09/2019 (4)	17:40:25	111	13	1.03	0.12	0.62329	0.970874	0.113112	0.76	0.1	0.66629	0.948	0.074
H_50		S3	AK209_50.FIN2	11/09/2019 (4) 17:40:27.00	11/09/2019 (4)	17:40:27	78	13	0.81	0.12	0.82898	1.23457	0.182899	0.694	0.053	0.13514	1.26	0.14
A_51		S3	AK209_51.FIN2	11/09/2019 (4) 17:42:44.00	11/09/2019 (4)	17:42:44	39.7	5.3	0.343	0.04	0.46667	2.91545	0.339994	0.863	0.098	0.4097	2.79	0.32
B_51		S3	AK209_51.FIN2	11/09/2019 (4) 17:42:46.00	11/09/2019 (4)	17:42:46	27.5	8.4	0.235	0.052	0.86694	4.25532	0.941603	0.84	0.13	-0.020847	4.9	1.3
C_51		S3	AK209_51.FIN2	11/09/2019 (4) 17:42:48.00	11/09/2019 (4)	17:42:48	19.7	4.3	0.176	0.025	0.91196	5.68182	0.807076	0.82	0.11	0.11556	5.7	1
D_51		S3	AK209_51.FIN2	11/09/2019 (4) 17:42:50.00	11/09/2019 (4)	17:42:50	60	12	0.52	0.12	0.89431	1.92308	0.443787	0.882	0.096	0.24143	2.21	0.6
E_51		S3	AK209_51.FIN2	11/09/2019 (4) 17:42:52.00	11/09/2019 (4)	17:42:52	72.2	7.7	0.63	0.1	0.36355	1.5873	0.251953	0.89	0.13	0.74175	1.39	0.15
F_51		S3	AK209_51.FIN2	11/09/2019 (4) 17:42:54.00	11/09/2019 (4)	17:42:54	74	11	0.73	0.11	0.26885	1.36986	0.206418	0.78	0.13	0.53167	1.21	0.14
G_51		S3	AK209_51.FIN2	11/09/2019 (4) 17:42:56.00	11/09/2019 (4)	17:42:56	90	11	0.72	0.1	0.36201	1.38889	0.192901	0.95	0.15	0.66917	0.88	0.14
H_51		S3	AK209_51.FIN2	11/09/2019 (4) 17:42:58.00	11/09/2019 (4)	17:42:58	110	19	1.11	0.24	0.37858	0.900901	0.194789	0.8	0.16	0.73737	0.544	0.073
A_52			AK209_52.FIN2	11/09/2019 (4) 17:43:59.00	11/09/2019 (4)	17:43:59	89.9	9.3	0.804	0.074	0.059848	1.24378	0.114477	0.84	0.11	0.60245	1.9	0.13
B_52			AK209_52.FIN2	11/09/2019 (4) 17:44:01.00	11/09/2019 (4)	17:44:01	90	10	0.772	0.088	0.070038	1.29534	0.147655	0.88	0.15	0.73096	1.85	0.14
C_52			AK209_52.FIN2	11/09/2019 (4) 17:44:03.00	11/09/2019 (4)	17:44:03	82.6	8.8	0.801	0.081	0.12907	1.24844	0.126247	0.77	0.11	0.54111	1.65	0.14
D_52			AK209_52.FIN2	11/09/2019 (4) 17:44:05.00	11/09/2019 (4)	17:44:05	91.2	8.7	0.861	0.085	0.54563	1.16144	0.11466	0.772	0.068	0.4725	1.28	0.12
E_52			AK209_52.FIN2	11/09/2019 (4) 17:44:07.00	11/09/2019 (4)	17:44:07	101.1	8.7	0.907	0.098	0.51409	1.10254	0.119127	0.825	0.094	0.58877	1.044	0.084
F_52			AK209_52.FIN2	11/09/2019 (4) 17:44:09.00	11/09/2019 (4)	17:44:09	80	14	0.73	0.14	0.7874	1.36986	0.262713	0.83	0.1	0.48993	1.2	0.15
G_52			AK209_52.FIN2	11/09/2019 (4) 17:44:11.00	11/09/2019 (4)	17:44:11	40	5.7	0.358	0.078	0.63211	2.7933	0.608595	0.82	0.13	0.70742	1.65	0.11
H_52			AK209_52.FIN2	11/09/2019 (4) 17:44:13.00	11/09/2019 (4)	17:44:13	28.1	3.6	0.232	0.039	0.4192	4.31034	0.724584	0.92	0.2	0.8229	1.21	0.34
A_53			AK209_53.FIN2	11/09/2019 (4) 17:45:15.00	11/09/2019 (4)	17:45:15	62.3	7.4	0.541	0.064	0.60032	1.84843	0.218668	0.859	0.083	0.46518	2.44	0.2
B_53			AK209_53.FIN2	11/09/2019 (4) 17:45:17.00	11/09/2019 (4)	17:45:17	66.3	7.3	0.556	0.062	0.74313	1.79856	0.200559	0.871	0.068	0.40956	2.1	0.23
C_53			AK209_53.FIN2	11/09/2019 (4) 17:45:19.00	11/09/2019 (4)	17:45:19	87.8	9.3	0.85	0.15	0.59971	1.17647	0.207613	0.8	0.11	0.7588	1.36	0.13
D_53			AK209_53.FIN2	11/09/2019 (4) 17:45:21.00	11/09/2019 (4)	17:45:21	89.9	8.2	0.9	0.12	0.094827	1.11111	0.148148	0.77	0.13	0.76856	1.213	0.075
E_53			AK209_53.FIN2	11/09/2019 (4) 17:45:23.00	11/09/2019 (4)	17:45:23	55	14	0.52	0.12	0.67343	1.92308	0.443787	0.78	0.14	0.092457	2.47	0.62
F_53			AK209_53.FIN2	11/09/2019 (4) 17:45:25.00	11/09/2019 (4)	17:45:25	25	2.1	0.27	0.039	0.51231	3.7037	0.534979	0.726	0.089	0.86431	4.67	0.36
G_53			AK209_53.FIN2	11/09/2019 (4) 17:45:27.00	11/09/2019 (4)	17:45:27	40	14	0.331	0.068	0.96117	3.02115	0.620659	0.744	0.082	0.042894	4.26	0.66
H_53			AK209_53.FIN2	11/09/2019 (4) 17:45:29.00	11/09/2019 (4)	17:45:29	96	16	0.91	0.16	0.8547	1.0989	0.193213	0.782	0.071	0.19758	1.7	0.44
A_54		S3	AK209_54.FIN2	11/09/2019 (4) 17:46:30.00	11/09/2019 (4)	17:46:30	145	19	1.32	0.15	0.73756	0.757576	0.0860882	0.812	0.074	0.31159	1.9	0.16
B_54		S3	AK209_54.FIN2	11/09/2019 (4) 17:46:32.00	11/09/2019 (4)	17:46:32	166	19	1.45	0.17	0.64059	0.689655	0.0808561	0.85	0.1	0.46097	1.82	0.19
C_54		S3	AK209_54.FIN2	11/09/2019 (4) 17:46:34.00	11/09/2019 (4)	17:46:34	152	19	1.33	0.13	0.614	0.75188	0.073492	0.835	0.089	0.39391	1.91	0.15
D_54		S3	AK209_54.FIN2	11/09/2019 (4) 17:46:36.00	11/09/2019 (4)	17:46:36	117	10	1.139	0.082	0.30678	0.877963	0.0632072	0.743	0.066	0.4984	2.29	0.12
E_54		S3	AK209_54.FIN2	11/09/2019 (4) 17:46:38.00	11/09/2019 (4)	17:46:38	85.2	8.3	0.8	0.092	0.82335	1.25	0.14375	0.778	0.056	0.37924	2.6	0.14
F_54		S3	AK209_54.FIN2	11/09/2019 (4) 17:46:40.00	11/09/2019 (4)	17:46:40	64.7	5.8	0.587	0.06	0.61719	1.70358	0.174131	0.808	0.068	0.57597	3.09	0.19
G_54		S3	AK209_54.FIN2	11/09/2019 (4) 17:46:42.00	11/09/2019 (4)	17:46:42	47.2	5.2	0.396	0.03	0.56999	2.52525	0.191307	0.858	0.072	0.097889	3.92	0.3
H_54		S3	AK209_54.FIN2	11/09/2019 (4) 17:46:44.00	11/09/2019 (4)	17:46:44	33.4	3.4	0.327	0.026	0.46931	3.0581	0.243152	0.743	0.067	0.39796	5.09	0.34
A_55		S3	AK209_55.FIN2	11/09/2019 (4) 17:47:46.00	11/09/2019 (4)	17:47:46	38.4	2.8	0.35	0.041	0.22524	2.85714	0.334694	0.84	0.11	0.80501	4.35	0.18
B_55		S3	AK209_55.FIN2	11/09/2019 (4) 17:47:48.00	11/09/2019 (4)	17:47:48	36.2	4	0.32	0.041	0.35432	3.125	0.400391	0.85	0.12	0.62044	4.77	0.3
C_55		S3	AK209_55.FIN2	11/09/2019 (4) 17:47:50.00	11/09/2019 (4)	17:47:50	28.8	3.6	0.248	0.022	0.38456	4.03226	0.3577	0.844	0.088	0.37831	5.48	0.15
D_55		S3	AK209_55.FIN2	11/09/2019 (4) 17:47:52.00	11/09/2019 (4)	17:47:52	22.8	1.9	0.204	0.022	0.19122	4.90196	0.528643	0.84	0.12	0.80892	5.72	0.24
E_55		S3	AK209_55.FIN2	11/09/2019 (4) 17:47:54.00	11/09/2019 (4)	17:47:54	18.5	1.2	0.183	0.018	-0.27964	5.46448	0.53749	0.78	0.14	0.91723	6.55	0.37
F_55		S3	AK209_55.FIN2	11/09/2019 (4) 17:47:56.00	11/09/2019 (4)	17:47:56	16.9	2	0.162	0.02	0.23408	6.17284	0.762079	0.79	0.12	0.69901	8.4	1.1
G_55		S3	AK209_55.FIN2	11/09/2019 (4) 17:47:58.00	11/09/2019 (4)	17:47:58	8.3	1.7	0.086	0.017	0.76206	11.6279	2.29854	0.72	0.12	0.20665	15.1	1.5
H_55		S3	AK209_55.FIN2	11/09/2019 (4) 17:48:00.00	11/09/2019 (4)	17:48:00	4.55	0.76	0.0551	0.0083	0.57438	18.1488	2.73385	0.618	0.099	0.50055	18.6	1.4
A_56		S3	AK209_56.FIN2	11/09/2019 (4) 17:50:17.00	11/09/2019 (4)	17:50:17	31.9	2.8	0.316	0.041	0.51978	3.16456	0.410591	0.768	0.088	0.70542	4.77	0.28
B_56		S3	AK209_56.FIN2	11/09/2019 (4) 17:50:19.00	11/09/2019 (4)	17:50:19	36.3	3.6	0.324	0.037	0.37391	3.08642	0.352461	0.84	0.1	0.58985	4.67	0.29
C_56		S3	AK209_56.FIN2	11/09/2019 (4) 17:50:21.00	11/09/2019 (4)	17:50:21	43.7	2.9	0.426	0.06	0.56292	2.34742	0.330622	0.79	0.1	0.90673	3.81	0.28
D_56		S3	AK209_56.FIN2	11/09/2019 (4) 17:50:23.00	11/09/2019 (4)	17:50:23	47.5	4	0.495	0.053	0.44257	2.0202	0.216305	0.712	0.071	0.70552	2.97	0.23
E_56		S3	AK209_56.FIN2	11/09/2019 (4) 17:50:25.00	11/09/2019 (4)	17:50:25	67.2	9	0.604	0.064	0.37474	1.65563	0.175431	0.773	0.074	0.34357	2.15	0.28
F_56		S3	AK209_56.FIN2	11/09/2019 (4) 17:50:27.00	11/09/2019 (4)	17:50:27	92	10	0.713	0.075	0.13532	1.40253	0.147531	0.97	0.15	0.67506	1.45	0.12
G_56		S3	AK209_56.FIN2	11/09/2019 (4) 17:50:29.00	11/09/2019 (4)	17:50:29	83	13	0.659	0.084	0.051752	1.51745	0.193423	0.95	0.18	0.61751	1.6	0.13
H_56		S3	AK209_56.FIN2	11/09/2019 (4) 17:50:31.00	11/09/2019 (4)	17:50:31	65.1	6.4	0.596	0.081	0.088957	1.67785	0.22803	0.83	0.12	0.72748	1.85	0.14
A_57	IGNORE		AK209_57.FIN2	11/09/2019 (4) 17:51:32.00	11/09/2019 (4)	17:51:32	26.1	3.5	0.246	0.028	0.35568	4.06504	0.462688	0.81	0.12	0.65419	4.59	0.41
B_57	IGNORE		AK209_57.FIN2	11/09/2019 (4) 17:51:34.00	11/09/2019 (4)	17:51:34	41	6.4	0.356	0.06	0.64418	2.80899	0.473425	0.86	0.12	0.56886	3.08	0.57
C_57	IGNORE		AK209_57.FIN2	11/09/2019 (4) 17:51:36.00	11/09/2019 (4)	17:51:36	28.5	5.7	0.24	0.033	0.69924	4.16667	0.572917	0.81	0.12	0.27583	3.85	0.59
D_57	IGNORE		AK209_57.FIN2	11/09/2019 (4) 17:51:38.00	11/09/2019 (4)	17:51:38	19.9	1.8	0.186	0.022	0.35234	5.37634	0.635912	0.81	0.11	0.73766	4.93	0.34
E_57	IGNORE		AK209_57.FIN2	11/09/2019 (4) 17:51:40.00	11/09/2019 (4)	17:51:40	14.8	1.7	0.142	0.02	0.42124	7.04225	0.991867	0.79	0.12	0.6774	5.27	0.27
F_57	IGNORE		AK209_57.FIN2	11/09/2019 (4) 17:51:42.00	11/09/2019 (4)	17:51:42	17.8	4.2	0.168	0.03	0.72655	5.95238	1.06292	0.78	0.13	0.39491	4.12	0.59
G_57	IGNORE		AK209_57.FIN2	11/09/2019 (4) 17:51:44.00	11/09/2019 (4)	17:51:44	40.1	8.5	0.357	0.088	0.79896	2.80112	0.690472	0.86	0.12	0.3968	1.95	0.36
H_57	IGNORE		AK209_57.FIN2	11/09/2019 (4) 17:51:46.00	11/09/2019 (4)	17:51:46	56	11	0.444	0.078	0.64312	2.25225	0.395666	0.91	0.2	0.67733	1.2	0.14
A_58	IGNORE		AK209_58.FIN2	11/09/2019 (4) 17:52:48.00	11/09/2019 (4)	17:52:48	34.5	3.8	0.344	0.059	0.69086	2.90698	0.49858	0.8	0.12	0.90333	3.35	0.35
B_58	IGNORE		AK209_58.FIN2	11/09/2019 (4) 17:52:50.00	11/09/2019 (4)	17:52:50	17.7	3.3	0.178	0.041	0.71319	5.61798	1.29403	0.79	0.14	0.62251	6.7	1
C_58	IGNORE		AK209_58.FIN2	11/09/2019 (4) 17:52:52.00	11/09/2019 (4)	17:52:52	14.8	1.5	0.141	0.017	0.43181	7.0922	0.855088	0.8	0.1	0.77406	7.36	0.61
D_58	IGNORE		AK209_58.FIN2	11/09/2019 (4) 17:52:54.00	11/09/2019 (4)	17:52:54	17.2	1.6	0.177	0.022	0.53404	5.64972	0.702225	0.732	0.072	0.81169	5.72	0.42
E_58	IGNORE		AK209_58.FIN2	11/09/2019 (4) 17:52:56.00	11/09/2019 (4)	17:52:56	17.4	1.9	0.186	0.019	-0.01255	5.37634	0.549196	0.707	0.098	0.65829	4.66	0.35
F_58	IGNORE		AK209_58.FIN2	11/09/2019 (4) 17:52:58.00	11/09/2019 (4)	17:52:58	19.2	1.4	0.179	0.022	-0.21082	5.58659	0.68662	0.82	0.13	0.87812	3.67	0.25
G_58	IGNORE		AK209_58.FIN2	11/09/2019 (4) 17:53:00.00	11/09/2019 (4)	17:53:00	17.2	2.2	0.157	0.019	0.15373	6.36943	0.770822	0.83	0.14	0.72814	3.79	0.17
H_58	IGNORE		AK209_58.FIN2	11/09/2019 (4) 17:53:02.00	11/09/2019 (4)	17:53:02	17.4	2.3	0.174	0.024	-0.089294	5.74713	0.792707	0.71	0.15	0.86161	3.09	0.31
A_59	IGNORE		AK209_59.FIN2	11/09/2019 (4) 17:54:04.00	11/09/2019 (4)	17:54:04	24.4	2.9	0.214	0.021	-0.089873	4.6729	0.458555	0.88	0.15	0.64983	4.2	0.16
B_59	IGNORE		AK209_59.FIN2	11/09/2019 (4) 17:54:06.00	11/09/2019 (4)	17:54:06	26	2.4	0.21	0.02	0.35785	4.7619	0.453515	0.916	0.096	0.53864	3.68	0.22
C_59	IGNORE		AK209_59.FIN2	11/09/2019 (4) 17:54:08.00	11/09/2019 (4)	17:54:08	29.4	3.3	0.274	0.032	0.50381	3.64963	0.426235	0.791	0.079	0.32563	3.28	0.16
D_59	IGNORE		AK209_59.FIN2	11/09/2019 (4) 17:54:10.00	11/09/2019 (4)	17:54:10	39.1	3.4	0.379	0.053	0.2504	2.63852	0.368975	0.79	0.11	0.76643	3.43	0.11
E_59	IGNORE		AK209_59.FIN2	11/09/2019 (4) 17:54:12.00	11/09/2019 (4)	17:54:12	43.2	3.8	0.375	0.047	0.21922	2.66667	0.334222	0.86	0.11	0.65727	3.88	0.25
F_59	IGNORE		AK209_59.FIN2	11/09/2019 (4) 17:54:14.00	11/09/2019 (4)	17:54:14	44.5	4.3	0.402	0.041	0.43149	2.48756	0.253707	0.809	0.071	0.40692	4.06	0.24
G_59	IGNORE		AK209_59.FIN2	11/09/2019 (4) 17:54:16.00	11/09/2019 (4)	17:54:16	54	4.8	0.518	0.046	0.5304	1.9305	0.171434	0.762	0.074	0.49598	3.29	0.24
H_59	IGNORE		AK209_59.FIN2	11/09/2019 (4) 17:54:18.00	11/09/2019 (4)	17:54:18	48.1	5.5	0.426	0.052	0.60504	2.34742	0.286539	0.84	0.12	0.68208	3.37	0.22
A_60	IGNORE		AK209_60.FIN2	11/09/2019 (4) 17:55:19.00	11/09/2019 (4)	17:55:19	19.7	2	0.191	0.014	0.20242	5.2356	0.383761	0.771	0.099	0.59367	7.35	0.25
B_60	IGNORE		AK209_60.FIN2	11/09/2019 (4) 17:55:21.00	11/09/2019 (4)	17:55:21	18.1	1.9	0.174	0.017	-0.036441	5.74713	0.561501	0.78	0.11	0.70012	7.07	0.23
C_60	IGNORE		AK209_60.FIN2	11/09/2019 (4) 17:55:23.00	11/09/2019 (4)	17:55:23	18.4	1.7	0.17	0.018	0.34741	5.88235	0.622837	0.81	0.1	0.69744	7.33	0.28
D_60	IGNORE		AK209_60.FIN2	11/09/2019 (4) 17:55:25.00	11/09/2019 (4)	17:55:25	16	1.7	0.143	0.014	0.49399	6.99301	0.68463	0.82	0.1	0.52273	8	0.43
E_60	IGNORE		AK209_60.FIN2	11/09/2019 (4) 17:55:27.00	11/09/2019 (4)	17:55:27	14.7	1.5	0.14	0.013	0.36072	7.14286	0.663265	0.77	0.086	0.52317	7.94	0.4
F_60	IGNORE		AK209_60.FIN2	11/09/2019 (4) 17:55:29.00	11/09/2019 (4)	17:55:29	15.5	1.7	0.133	0.013	0.25369	7.5188	0.73492	0.85	0.1	0.4009	6.88	0.34
G_60	IGNORE		AK209_60.FIN2	11/09/2019 (4) 17:55:31.00	11/09/2019 (4)	17:55:31	13.1	1.8	0.134	0.015	0.023374	7.46269	0.835375	0.73	0.14	0.59889	6.22	0.19
H_60	IGNORE		AK209_60.FIN2	11/09/2019 (4) 17:55:33.00	11/09/2019 (4)	17:55:33	10.9	1.3	0.116	0.011	0.29372	8.62069	0.817479	0.69	0.078	0.46074	6.42	0.18
A_61	IGNORE		AK209_61.FIN2	11/09/2019 (4) 17:59:06.00	11/09/2019 (4)	17:59:06	15.5	4.6	0.136	0.03	0.87893	7.35294	1.62197	0.83	0.1	0.11222	8.5	1.4
B_61	IGNORE		AK209_61.FIN2	11/09/2019 (4) 17:59:08.00	11/09/2019 (4)	17:59:08	28.3	5.1	0.258	0.041	0.71748	3.87597	0.615949	0.8	0.11	-0.044719	3.31	0.77
C_61	IGNORE		AK209_61.FIN2	11/09/2019 (4) 17:59:10.00	11/09/2019 (4)	17:59:10	46.4	5.8	0.446	0.071	0.86128	2.24215	0.356935	0.773	0.062	0.53382	1.96	0.18
D_61	IGNORE		AK209_61.FIN2	11/09/2019 (4) 17:59:12.00	11/09/2019 (4)	17:59:12	63.4	7.2	0.533	0.051	0.11673	1.87617	0.179521	0.88	0.12	0.51751	1.35	0.13
E_61	IGNORE		AK209_61.FIN2	11/09/2019 (4) 17:59:14.00	11/09/2019 (4)	17:59:14	60.7	6.2	0.59	0.058	0.25578	1.69491	0.166619	0.753	0.082	0.55119	1.2	0.11
F_61	IGNORE		AK209_61.FIN2	11/09/2019 (4) 17:59:16.00	11/09/2019 (4)	17:59:16	53.9	4.5	0.49	0.052	0.16241	2.04082	0.216576	0.781	0.092	0.86331	1.38	0.089
G_61	IGNORE		AK209_61.FIN2	11/09/2019 (4) 17:59:18.00	11/09/2019 (4)	17:59:18	47.2	8.3	0.49	0.12	0.58454	2.04082	0.499792	0.78	0.16	0.39239	1.82	0.53
H_61	IGNORE		AK209_61.FIN2	11/09/2019 (4) 17:59:20.00	11/09/2019 (4)	17:59:20	25	5	0.25	0.059	0.85238	4	0.944	0.781	0.097	0.45094	3.27	0.57
A_62	IGNORE		AK209_62.FIN2	11/09/2019 (4) 18:00:21.00	11/09/2019 (4)	18:00:21	46.5	4.6	0.385	0.065	0.48741	2.5974	0.438522	0.95	0.13	0.72185	2.93	0.22
B_62	IGNORE		AK209_62.FIN2	11/09/2019 (4) 18:00:23.00	11/09/2019 (4)	18:00:23	52.2	5.4	0.438	0.058	0.36895	2.2831	0.302329	0.9	0.13	0.68979	2.49	0.15
C_62	IGNORE		AK209_62.FIN2	11/09/2019 (4) 18:00:25.00	11/09/2019 (4)	18:00:25	48.7	3	0.452	0.049	0.15566	2.21239	0.239839	0.806	0.086	0.73969	2.48	0.12
D_62	IGNORE		AK209_62.FIN2	11/09/2019 (4) 18:00:27.00	11/09/2019 (4)	18:00:27	49.8	3.7	0.441	0.043	0.18052	2.26757	0.221101	0.834	0.078	0.68657	2.46	0.15
E_62	IGNORE		AK209_62.FIN2	11/09/2019 (4) 18:00:29.00	11/09/2019 (4)	18:00:29	50.1	3.4	0.413	0.065	0.027834	2.42131	0.381078	0.99	0.16	0.74038	2.28	0.17
F_62	IGNORE		AK209_62.FIN2	11/09/2019 (4) 18:00:31.00	11/09/2019 (4)	18:00:31	54.9	7.1	0.524	0.078	0.40317	1.9084	0.284074	0.81	0.13	0.82409	1.84	0.14
G_62	IGNORE		AK209_62.FIN2	11/09/2019 (4) 18:00:33.00	11/09/2019 (4)	18:00:33	48.1	7.5	0.371	0.06	0.40067	2.69542	0.435917	0.98	0.15	0.68785	1.98	0.19
H_62	IGNORE		AK209_62.FIN2	11/09/2019 (4) 18:00:35.00	11/09/2019 (4)	18:00:35	24.2	6.5	0.199	0.041	0.7317	5.02513	1.03533	0.92	0.17	0.1938	3.98	0.73
A_63	IGNORE		AK209_63.FIN2	11/09/2019 (4) 18:01:37.00	11/09/2019 (4)	18:01:37	47.7	6.8	0.462	0.082	0.70792	2.1645	0.384176	0.79	0.1	0.34632	2.38	0.19
B_63	IGNORE		AK209_63.FIN2	11/09/2019 (4) 18:01:39.00	11/09/2019 (4)	18:01:39	70.7	7.5	0.648	0.068	0.40009	1.54321	0.161942	0.82	0.12	0.43401	2.21	0.15
C_63	IGNORE		AK209_63.FIN2	11/09/2019 (4) 18:01:41.00	11/09/2019 (4)	18:01:41	64.2	7.3	0.53	0.081	0.54585	1.88679	0.288359	0.92	0.12	0.66643	2.63	0.18
D_63	IGNORE		AK209_63.FIN2	11/09/2019 (4) 18:01:43.00	11/09/2019 (4)	18:01:43	54.1	3.1	0.477	0.041	0.50429	2.09644	0.180197	0.831	0.064	0.76661	2.83	0.17
E_63	IGNORE		AK209_63.FIN2	11/09/2019 (4) 18:01:45.00	11/09/2019 (4)	18:01:45	47.5	4.3	0.423	0.052	0.57706	2.36407	0.290618	0.85	0.11	0.69583	2.96	0.17
F_63	IGNORE		AK209_63.FIN2	11/09/2019 (4) 18:01:47.00	11/09/2019 (4)	18:01:47	37.7	4.3	0.318	0.03	0.32391	3.14465	0.296666	0.88	0.13	0.63839	3.49	0.23
G_63	IGNORE		AK209_63.FIN2	11/09/2019 (4) 18:01:49.00	11/09/2019 (4)	18:01:49	35.3	2.6	0.345	0.041	0.34657	2.89855	0.344465	0.761	0.079	0.63762	3.27	0.2
H_63	IGNORE		AK209_63.FIN2	11/09/2019 (4) 18:01:51.00	11/09/2019 (4)	18:01:51	49.2	5.8	0.486	0.056	0.6547	2.05761	0.237091	0.749	0.087	0.47559	2.46	0.24
A_64	IGNORE		AK209_64.FIN2	11/09/2019 (4) 18:02:52.00	11/09/2019 (4)	18:02:52	29.6	2.3	0.278	0.03	-0.042278	3.59712	0.388179	0.82	0.13	0.85647	4.66	0.42
B_64	IGNORE		AK209_64.FIN2	11/09/2019 (4) 18:02:54.00	11/09/2019 (4)	18:02:54	25.8	3	0.245	0.026	0.048019	4.08163	0.433153	0.8	0.14	0.69061	5.63	0.35
C_64	IGNORE		AK209_64.FIN2	11/09/2019 (4) 18:02:56.00	11/09/2019 (4)	18:02:56	32.8	3.5	0.302	0.026	0.46208	3.31126	0.285075	0.792	0.082	0.33753	3.97	0.51
D_64	IGNORE		AK209_64.FIN2	11/09/2019 (4) 18:02:58.00	11/09/2019 (4)	18:02:58	36	3.5	0.339	0.03	0.32866	2.94985	0.261049	0.779	0.083	0.57122	3.12	0.18
E_64	IGNORE		AK209_64.FIN2	11/09/2019 (4) 18:03:00.00	11/09/2019 (4)	18:03:00	41	3.8	0.345	0.028	0.32167	2.89855	0.235245	0.87	0.091	0.498	2.61	0.17
F_64	IGNORE		AK209_64.FIN2	11/09/2019 (4) 18:03:02.00	11/09/2019 (4)	18:03:02	47.5	4.6	0.396	0.06	0.28519	2.52525	0.382614	0.92	0.13	0.71064	2.03	0.24
G_64	IGNORE		AK209_64.FIN2	11/09/2019 (4) 18:03:04.00	11/09/2019 (4)	18:03:04	42.1	5.5	0.364	0.067	0.46046	2.74725	0.505676	0.91	0.15	0.73531	1.496	0.075
H_64	IGNORE		AK209_64.FIN2	11/09/2019 (4) 18:03:06.00	11/09/2019 (4)	18:03:06	44.4	8.7	0.389	0.066	0.15384	2.57069	0.436159	0.92	0.24	0.63156	1.25	0.14
A_65		S3	AK209_65.FIN2	11/09/2019 (4) 18:04:08.00	11/09/2019 (4)	18:04:08	54.1	4.8	0.514	0.06	0.55758	1.94552	0.227104	0.797	0.079	0.76433	2.61	0.21
B_65		S3	AK209_65.FIN2	11/09/2019 (4) 18:04:10.00	11/09/2019 (4)	18:04:10	54.4	5.6	0.559	0.061	0.3478	1.78891	0.195212	0.679	0.054	0.7314	2.15	0.19
C_65		S3	AK209_65.FIN2	11/09/2019 (4) 18:04:12.00	11/09/2019 (4)	18:04:12	52.1	6.7	0.511	0.054	0.44526	1.95695	0.206801	0.714	0.057	0.32106	2.22	0.18
D_65		S3	AK209_65.FIN2	11/09/2019 (4) 18:04:14.00	11/09/2019 (4)	18:04:14	41.5	4.6	0.385	0.057	0.68845	2.5974	0.384551	0.841	0.084	0.38172	2.32	0.15
E_65		S3	AK209_65.FIN2	11/09/2019 (4) 18:04:16.00	11/09/2019 (4)	18:04:16	32.8	3.8	0.281	0.035	0.45222	3.55872	0.443257	0.84	0.12	0.75825	2.25	0.17
F_65		S3	AK209_65.FIN2	11/09/2019 (4) 18:04:18.00	11/09/2019 (4)	18:04:18	30.3	3.8	0.255	0.032	-0.040816	3.92157	0.492118	0.92	0.19	0.82682	2.25	0.15
G_65		S3	AK209_65.FIN2	11/09/2019 (4) 18:04:20.00	11/09/2019 (4)	18:04:20	54	17	0.53	0.21	0.86556	1.88679	0.747597	0.82	0.13	0.36026	1.58	0.43
H_65		S3	AK209_65.FIN2	11/09/2019 (4) 18:04:22.00	11/09/2019 (4)	18:04:22	95	22	0.94	0.35	0.57516	1.06383	0.396107	0.84	0.3	0.72923	0.447	0.096
A_66		S3	AK209_66.FIN2	11/09/2019 (4) 18:06:39.00	11/09/2019 (4)	18:06:39	47.8	5.3	0.444	0.039	0.26527	2.25225	0.197833	0.81	0.1	0.57	3.13	0.2
B_66		S3	AK209_66.FIN2	11/09/2019 (4) 18:06:41.00	11/09/2019 (4)	18:06:41	58.7	6.7	0.513	0.034	0.41043	1.94932	0.129194	0.831	0.084	0.5595	2.77	0.2
C_66		S3	AK209_66.FIN2	11/09/2019 (4) 18:06:43.00	11/09/2019 (4)	18:06:43	71.5	7.6	0.635	0.083	0.22235	1.5748	0.20584	0.85	0.11	0.6407	2.05	0.21
D_66		S3	AK209_66.FIN2	11/09/2019 (4) 18:06:45.00	11/09/2019 (4)	18:06:45	111	18	0.99	0.17	0.73865	1.0101	0.173452	0.827	0.091	0.11943	1.3	0.18
E_66		S3	AK209_66.FIN2	11/09/2019 (4) 18:06:47.00	11/09/2019 (4)	18:06:47	131	19	1.27	0.18	0.6192	0.787402	0.1116	0.765	0.09	0.53181	0.94	0.12
F_66		S3	AK209_66.FIN2	11/09/2019 (4) 18:06:49.00	11/09/2019 (4)	18:06:49	114	17	0.96	0.18	0.69122	1.04167	0.195312	0.94	0.16	0.68943	0.937	0.089
G_66		S3	AK209_66.FIN2	11/09/2019 (4) 18:06:51.00	11/09/2019 (4)	18:06:51	77	13	0.69	0.11	0.58729	1.44928	0.231044	0.85	0.14	0.56887	1.018	0.097
H_66		S3	AK209_66.FIN2	11/09/2019 (4) 18:06:53.00	11/09/2019 (4)	18:06:53	58.3	8.8	0.58	0.11	0.48448	1.72414	0.326992	0.77	0.11	0.50811	1.35	0.14
A_67		S3	AK209_67.FIN2	11/09/2019 (4) 18:07:54.00	11/09/2019 (4)	18:07:54	9.5	1.5	0.095	0.01	0.65843	10.5263	1.10803	0.736	0.087	0.19776	15.4	1.7
B_67		S3	AK209_67.FIN2	11/09/2019 (4) 18:07:56.00	11/09/2019 (4)	18:07:56	8.3	1.4	0.0846	0.0087	0.84077	11.8203	1.21557	0.704	0.069	-0.43589	18.7	2.3
C_67		S3	AK209_67.FIN2	11/09/2019 (4) 18:07:58.00	11/09/2019 (4)	18:07:58	5.61	0.57	0.0629	0.0073	0.66746	15.8983	1.84511	0.659	0.061	0.30776	28.3	3.4
D_67		S3	AK209_67.FIN2	11/09/2019 (4) 18:08:00.00	11/09/2019 (4)	18:08:00	4.96	0.47	0.0605	0.0071	0.67073	16.5289	1.93976	0.608	0.05	0.5685	30.8	2.6
E_67		S3	AK209_67.FIN2	11/09/2019 (4) 18:08:02.00	11/09/2019 (4)	18:08:02	5.53	0.5	0.0659	0.0082	0.324	15.1745	1.88818	0.644	0.09	0.82009	24.2	1.9
F_67		S3	AK209_67.FIN2	11/09/2019 (4) 18:08:04.00	11/09/2019 (4)	18:08:04	8.6	1.3	0.089	0.012	0.59749	11.236	1.51496	0.724	0.095	0.50284	14.9	2.2
G_67		S3	AK209_67.FIN2	11/09/2019 (4) 18:08:06.00	11/09/2019 (4)	18:08:06	17.6	5	0.166	0.046	0.86342	6.0241	1.66933	0.81	0.13	0.33102	8.3	1.7
H_67		S3	AK209_67.FIN2	11/09/2019 (4) 18:08:08.00	11/09/2019 (4)	18:08:08	33.1	5	0.318	0.058	0.86908	3.14465	0.573553	0.79	0.1	0.68262	4.15	0.41
A_68		S3	AK209_68.FIN2	11/09/2019 (4) 18:09:10.00	11/09/2019 (4)	18:09:10	53.5	7.4	0.47	0.065	-0.18068	2.12766	0.294251	0.91	0.2	0.75156	2.02	0.13
B_68		S3	AK209_68.FIN2	11/09/2019 (4) 18:09:12.00	11/09/2019 (4)	18:09:12	59.1	5.4	0.501	0.059	-0.096317	1.99601	0.235059	0.91	0.16	0.86864	1.95	0.12
C_68		S3	AK209_68.FIN2	11/09/2019 (4) 18:09:14.00	11/09/2019 (4)	18:09:14	55.7	5.3	0.49	0.048	0.11829	2.04082	0.199917	0.85	0.12	0.70237	2.1	0.13
D_68		S3	AK209_68.FIN2	11/09/2019 (4) 18:09:16.00	11/09/2019 (4)	18:09:16	58.9	6.9	0.463	0.048	0.031349	2.15983	0.223913	0.95	0.14	0.63891	1.79	0.13
E_68		S3	AK209_68.FIN2	11/09/2019 (4) 18:09:18.00	11/09/2019 (4)	18:09:18	57.3	7.2	0.475	0.075	0.5667	2.10526	0.33241	0.92	0.13	0.65996	1.77	0.17
F_68		S3	AK209_68.FIN2	11/09/2019 (4) 18:09:20.00	11/09/2019 (4)	18:09:20	29.9	9.7	0.28	0.1	0.89816	3.57143	1.27551	0.85	0.11	0.37178	4.8	1.2
G_68		S3	AK209_68.FIN2	11/09/2019 (4) 18:09:22.00	11/09/2019 (4)	18:09:22	16.1	1.7	0.146	0.018	0.41021	6.84931	0.844436	0.85	0.11	0.74883	6.9	0.54
H_68		S3	AK209_68.FIN2	11/09/2019 (4) 18:09:24.00	11/09/2019 (4)	18:09:24	42	10	0.354	0.092	0.9179	2.82486	0.734144	0.887	0.083	-0.014592	3.3	1.1
A_69		S3	AK209_69.FIN2	11/09/2019 (4) 18:10:25.00	11/09/2019 (4)	18:10:25	50.8	6.7	0.462	0.032	0.80525	2.1645	0.149922	0.767	0.06	-0.20631	2.8	0.27
B_69		S3	AK209_69.FIN2	11/09/2019 (4) 18:10:27.00	11/09/2019 (4)	18:10:27	47.5	8.4	0.383	0.08	0.84676	2.61097	0.545372	0.929	0.095	0.44456	3.38	0.44
C_69		S3	AK209_69.FIN2	11/09/2019 (4) 18:10:29.00	11/09/2019 (4)	18:10:29	43.2	8.6	0.377	0.07	0.85155	2.65252	0.49251	0.84	0.1	0.41669	3.1	0.56
D_69		S3	AK209_69.FIN2	11/09/2019 (4) 18:10:31.00	11/09/2019 (4)	18:10:31	44.1	7.4	0.389	0.064	0.70705	2.57069	0.422942	0.86	0.13	0.58301	3.03	0.49
E_69		S3	AK209_69.FIN2	11/09/2019 (4) 18:10:33.00	11/09/2019 (4)	18:10:33	27.3	2.6	0.249	0.035	0.35189	4.01606	0.564507	0.87	0.14	0.84797	6	0.81
F_69		S3	AK209_69.FIN2	11/09/2019 (4) 18:10:35.00	11/09/2019 (4)	18:10:35	20.2	2.2	0.195	0.021	0.27252	5.12821	0.552268	0.79	0.11	0.63336	8.46	0.49
G_69		S3	AK209_69.FIN2	11/09/2019 (4) 18:10:37.00	11/09/2019 (4)	18:10:37	28.2	4.3	0.289	0.058	0.84445	3.46021	0.694436	0.744	0.085	0.50581	5.8	1.2
H_69		S3	AK209_69.FIN2	11/09/2019 (4) 18:10:39.00	11/09/2019 (4)	18:10:39	50.8	6.8	0.49	0.077	0.46606	2.04082	0.3207	0.8	0.13	0.60122	2.69	0.31
A_70		S3	AK209_70.FIN2	11/09/2019 (4) 18:11:41.00	11/09/2019 (4)	18:11:41	17.1	2.3	0.172	0.013	0.84318	5.81395	0.439427	0.704	0.096	0.5311	7.64	0.34
B_70		S3	AK209_70.FIN2	11/09/2019 (4) 18:11:43.00	11/09/2019 (4)	18:11:43	16.7	1.7	0.166	0.013	-0.043992	6.0241	0.471767	0.75	0.11	0.77343	7.99	0.48
C_70		S3	AK209_70.FIN2	11/09/2019 (4) 18:11:45.00	11/09/2019 (4)	18:11:45	16.9	1.7	0.147	0.015	0.49806	6.80272	0.694155	0.846	0.091	0.46546	8.21	0.68
D_70		S3	AK209_70.FIN2	11/09/2019 (4) 18:11:47.00	11/09/2019 (4)	18:11:47	12	1.6	0.12	0.013	0.67241	8.33333	0.902778	0.722	0.078	0.024735	10.01	0.69
E_70		S3	AK209_70.FIN2	11/09/2019 (4) 18:11:49.00	11/09/2019 (4)	18:11:49	9.9	1.2	0.105	0.012	0.65911	9.52381	1.08844	0.691	0.067	0.34257	11.9	1.1
F_70		S3	AK209_70.FIN2	11/09/2019 (4) 18:11:51.00	11/09/2019 (4)	18:11:51	9.4	0.99	0.096	0.0099	0.42464	10.4167	1.07422	0.722	0.076	0.54378	11.5	1
G_70		S3	AK209_70.FIN2	11/09/2019 (4) 18:11:53.00	11/09/2019 (4)	18:11:53	7.6	1.3	0.084	0.013	0.42432	11.9048	1.8424	0.673	0.093	0.26884	10.94	0.85
H_70		S3	AK209_70.FIN2	11/09/2019 (4) 18:11:55.00	11/09/2019 (4)	18:11:55	7.2	1.2	0.0703	0.008	0.47757	14.2248	1.61875	0.75	0.13	0.23525	8.1	1.7
A_71		S3	AK209_71.FIN2	11/09/2019 (4) 18:14:12.00	11/09/2019 (4)	18:14:12	58.4	4.1	0.559	0.052	0.21861	1.78891	0.16641	0.787	0.082	0.7483	4.4	1
B_71		S3	AK209_71.FIN2	11/09/2019 (4) 18:14:14.00	11/09/2019 (4)	18:14:14	60.4	4.5	0.558	0.048	0.85984	1.79211	0.15416	0.81	0.04	0.48997	8.33	0.83
C_71		S3	AK209_71.FIN2	11/09/2019 (4) 18:14:16.00	11/09/2019 (4)	18:14:16	66.4	5.1	0.588	0.059	0.7509	1.70068	0.170647	0.837	0.045	0.54616	8.47	0.73
D_71		S3	AK209_71.FIN2	11/09/2019 (4) 18:14:18.00	11/09/2019 (4)	18:14:18	72.2	3.9	0.624	0.053	0.60273	1.60256	0.136115	0.848	0.048	0.6952	6.6	0.33
E_71		S3	AK209_71.FIN2	11/09/2019 (4) 18:14:20.00	11/09/2019 (4)	18:14:20	69.1	4.6	0.592	0.048	0.72623	1.68919	0.136961	0.851	0.05	0.66869	5.25	0.4
F_71		S3	AK209_71.FIN2	11/09/2019 (4) 18:14:22.00	11/09/2019 (4)	18:14:22	52.2	7.3	0.467	0.058	0.74526	2.14133	0.265946	0.816	0.082	0.30619	4	0.27
G_71		S3	AK209_71.FIN2	11/09/2019 (4) 18:14:24.00	11/09/2019 (4)	18:14:24	27.9	4.1	0.28	0.054	0.66551	3.57143	0.688775	0.77	0.13	0.62687	3.85	0.3
H_71		S3	AK209_71.FIN2	11/09/2019 (4) 18:14:26.00	11/09/2019 (4)	18:14:26	20.8	2.8	0.199	0.036	0.39771	5.02513	0.909068	0.81	0.14	0.63653	4.25	0.44
A_72		S3	AK209_72.FIN2	11/09/2019 (4) 18:15:27.00	11/09/2019 (4)	18:15:27	3.26	0.5	0.0423	0.0047	0.75341	23.6407	2.62674	0.565	0.061	0.025208	38.6	4
B_72		S3	AK209_72.FIN2	11/09/2019 (4) 18:15:29.00	11/09/2019 (4)	18:15:29	2.68	0.27	0.0363	0.0038	0.3612	27.5482	2.88383	0.546	0.056	0.53035	45.7	3.1
C_72		S3	AK209_72.FIN2	11/09/2019 (4) 18:15:31.00	11/09/2019 (4)	18:15:31	26	16	0.26	0.14	0.96615	3.84615	2.07101	0.686	0.094	-0.17033	18	8
D_72		S3	AK209_72.FIN2	11/09/2019 (4) 18:15:33.00	11/09/2019 (4)	18:15:33	91	17	0.74	0.13	0.77387	1.35135	0.2374	0.833	0.096	0.0096647	1.56	0.26
E_72		S3	AK209_72.FIN2	11/09/2019 (4) 18:15:35.00	11/09/2019 (4)	18:15:35	93	13	0.732	0.087	0.58221	1.36612	0.162367	0.94	0.14	0.46726	1.34	0.13
F_72		S3	AK209_72.FIN2	11/09/2019 (4) 18:15:37.00	11/09/2019 (4)	18:15:37	86.3	9.6	0.684	0.072	0.1489	1.46199	0.153893	0.94	0.12	0.56495	1.32	0.12
G_72		S3	AK209_72.FIN2	11/09/2019 (4) 18:15:39.00	11/09/2019 (4)	18:15:39	84.9	9.3	0.729	0.068	0.48151	1.37174	0.127954	0.85	0.11	0.35117	1.29	0.11
H_72		S3	AK209_72.FIN2	11/09/2019 (4) 18:15:41.00	11/09/2019 (4)	18:15:41	74.8	6.3	0.609	0.075	0.49679	1.64204	0.202221	0.918	0.098	0.69831	1.3	0.11
A_73		S3	AK209_73.FIN2	11/09/2019 (4) 18:16:43.00	11/09/2019 (4)	18:16:43	22.7	2.5	0.204	0.022	0.63847	4.90196	0.528643	0.83	0.089	0.40071	5.49	0.36
B_73		S3	AK209_73.FIN2	11/09/2019 (4) 18:16:45.00	11/09/2019 (4)	18:16:45	18.2	1.8	0.181	0.026	0.74056	5.52486	0.793627	0.754	0.072	0.65824	6	0.29
C_73		S3	AK209_73.FIN2	11/09/2019 (4) 18:16:47.00	11/09/2019 (4)	18:16:47	14.7	1.2	0.136	0.015	0.45127	7.35294	0.810986	0.801	0.085	0.72337	5.89	0.3
D_73		S3	AK209_73.FIN2	11/09/2019 (4) 18:16:49.00	11/09/2019 (4)	18:16:49	15.1	1.9	0.139	0.017	0.35464	7.19424	0.879872	0.81	0.11	0.63898	5.06	0.32
E_73		S3	AK209_73.FIN2	11/09/2019 (4) 18:16:51.00	11/09/2019 (4)	18:16:51	15	1.5	0.179	0.019	0.14705	5.58659	0.59299	0.627	0.089	0.60264	4.11	0.28
F_73		S3	AK209_73.FIN2	11/09/2019 (4) 18:16:53.00	11/09/2019 (4)	18:16:53	48	19	0.44	0.18	0.64262	2.27273	0.929752	0.81	0.25	-0.25709	1.83	0.72
G_73		S3	AK209_73.FIN2	11/09/2019 (4) 18:16:55.00	11/09/2019 (4)	18:16:55	70.8	5.9	0.71	0.6	-0.35816	1.40845	1.19024	0.86	0.67	0.75195	0.422	0.09
A_74			AK209_74.FIN2	11/09/2019 (4) 18:17:58.00	11/09/2019 (4)	18:17:58	25.4	2.9	0.261	0.036	0.26238	3.83142	0.528471	0.75	0.1	0.66654	4.22	0.15
B_74			AK209_74.FIN2	11/09/2019 (4) 18:18:00.00	11/09/2019 (4)	18:18:00	22.5	2.5	0.226	0.029	0.79901	4.42478	0.567781	0.734	0.062	0.54916	4.77	0.36
C_74			AK209_74.FIN2	11/09/2019 (4) 18:18:02.00	11/09/2019 (4)	18:18:02	17.4	1.8	0.164	0.025	0.45775	6.09756	0.929506	0.82	0.14	0.83194	5.33	0.43
D_74			AK209_74.FIN2	11/09/2019 (4) 18:18:04.00	11/09/2019 (4)	18:18:04	20.7	2.4	0.185	0.023	0.45927	5.40541	0.672023	0.85	0.14	0.79572	4.24	0.36
E_74			AK209_74.FIN2	11/09/2019 (4) 18:18:06.00	11/09/2019 (4)	18:18:06	17.4	2	0.175	0.02	0.60069	5.71429	0.653061	0.731	0.081	0.41102	5.16	0.36
F_74			AK209_74.FIN2	11/09/2019 (4) 18:18:08.00	11/09/2019 (4)	18:18:08	16.2	1.8	0.142	0.021	-0.15906	7.04225	1.04146	0.84	0.14	0.92181	5.53	0.22
G_74			AK209_74.FIN2	11/09/2019 (4) 18:18:10.00	11/09/2019 (4)	18:18:10	15	2	0.129	0.013	0.44707	7.75194	0.781203	0.85	0.11	0.37482	6.09	0.35
H_74			AK209_74.FIN2	11/09/2019 (4) 18:18:12.00	11/09/2019 (4)	18:18:12	16.7	1.6	0.166	0.024	0.21216	6.0241	0.870954	0.78	0.12	0.77537	5.08	0.44
A_75			AK209_75.FIN2	11/09/2019 (4) 18:19:14.00	11/09/2019 (4)	18:19:14	25.3	4.6	0.219	0.042	0.71779	4.56621	0.875711	0.879	0.097	0.2193	4.89	0.98
B_75			AK209_75.FIN2	11/09/2019 (4) 18:19:16.00	11/09/2019 (4)	18:19:16	36.6	5.5	0.321	0.048	0.46249	3.11526	0.465834	0.86	0.12	0.42038	2.58	0.26
C_75			AK209_75.FIN2	11/09/2019 (4) 18:19:18.00	11/09/2019 (4)	18:19:18	46.4	6	0.462	0.044	0.23422	2.1645	0.206143	0.75	0.12	0.43715	1.9	0.098
D_75			AK209_75.FIN2	11/09/2019 (4) 18:19:20.00	11/09/2019 (4)	18:19:20	47.8	5.5	0.431	0.072	0.30496	2.32019	0.387595	0.87	0.15	0.76019	1.63	0.12
E_75			AK209_75.FIN2	11/09/2019 (4) 18:19:22.00	11/09/2019 (4)	18:19:22	49.4	5.8	0.352	0.033	0.20833	2.84091	0.266335	1.04	0.15	0.51185	1.575	0.078
F_75			AK209_75.FIN2	11/09/2019 (4) 18:19:24.00	11/09/2019 (4)	18:19:24	49.3	5.8	0.353	0.053	0.26879	2.83286	0.42533	1.08	0.21	0.72515	1.66	0.11
G_75			AK209_75.FIN2	11/09/2019 (4) 18:19:26.00	11/09/2019 (4)	18:19:26	49	3.4	0.389	0.071	-0.009171	2.57069	0.469201	1.04	0.23	0.96496	1.41	0.14
H_75			AK209_75.FIN2	11/09/2019 (4) 18:19:28.00	11/09/2019 (4)	18:19:28	56.7	5.8	0.479	0.068	0.20107	2.08768	0.296372	0.92	0.15	0.893	1.112	0.084
A_76		S3	AK209_76.FIN2	11/09/2019 (4) 18:23:01.00	11/09/2019 (4)	18:23:01	42.5	4.2	0.377	0.055	0.072959	2.65252	0.386972	0.9	0.15	0.73621	2.73	0.16
B_76		S3	AK209_76.FIN2	11/09/2019 (4) 18:23:03.00	11/09/2019 (4)	18:23:03	39.2	4.5	0.357	0.052	0.18472	2.80112	0.408006	0.84	0.13	0.63531	2.72	0.16
C_76		S3	AK209_76.FIN2	11/09/2019 (4) 18:23:05.00	11/09/2019 (4)	18:23:05	43.3	5.3	0.387	0.049	0.086438	2.58398	0.32717	0.86	0.15	0.71855	2.35	0.13
D_76		S3	AK209_76.FIN2	11/09/2019 (4) 18:23:07.00	11/09/2019 (4)	18:23:07	47.7	5.9	0.446	0.078	0.48286	2.24215	0.392125	0.83	0.13	0.81591	1.99	0.18
E_76		S3	AK209_76.FIN2	11/09/2019 (4) 18:23:09.00	11/09/2019 (4)	18:23:09	52.2	6.3	0.414	0.076	0.27871	2.41546	0.443418	0.99	0.19	0.74924	1.72	0.14
F_76		S3	AK209_76.FIN2	11/09/2019 (4) 18:23:11.00	11/09/2019 (4)	18:23:11	45.3	6	0.404	0.047	0.36557	2.47525	0.287962	0.827	0.095	0.63131	1.83	0.14
G_76		S3	AK209_76.FIN2	11/09/2019 (4) 18:23:13.00	11/09/2019 (4)	18:23:13	53.6	7.5	0.46	0.079	0.33718	2.17391	0.373346	0.91	0.18	0.75186	1.53	0.12
H_76		S3	AK209_76.FIN2	11/09/2019 (4) 18:23:15.00	11/09/2019 (4)	18:23:15	67	11	0.547	0.085	0.39553	1.82815	0.284082	0.93	0.17	0.61851	1.22	0.1
A_77		S3	AK209_77.FIN2	11/09/2019 (4) 18:24:16.00	11/09/2019 (4)	18:24:16	70	6.9	0.634	0.059	0.65051	1.57729	0.146782	0.817	0.076	0.40759	2.3	0.27
B_77		S3	AK209_77.FIN2	11/09/2019 (4) 18:24:18.00	11/09/2019 (4)	18:24:18	79.6	6.1	0.756	0.056	0.49109	1.32275	0.0979816	0.769	0.057	0.41064	1.85	0.15
C_77		S3	AK209_77.FIN2	11/09/2019 (4) 18:24:20.00	11/09/2019 (4)	18:24:20	85.7	7.8	0.716	0.075	0.18654	1.39665	0.146297	0.89	0.11	0.65198	1.85	0.15
D_77		S3	AK209_77.FIN2	11/09/2019 (4) 18:24:22.00	11/09/2019 (4)	18:24:22	75.9	7.7	0.653	0.067	0.46162	1.53139	0.157126	0.86	0.11	0.58269	2.16	0.16
E_77		S3	AK209_77.FIN2	11/09/2019 (4) 18:24:24.00	11/09/2019 (4)	18:24:24	81.5	8.7	0.8	0.1	0.38125	1.25	0.15625	0.76	0.11	0.70533	1.79	0.19
F_77		S3	AK209_77.FIN2	11/09/2019 (4) 18:24:26.00	11/09/2019 (4)	18:24:26	81.4	7.7	0.7	0.11	0.34406	1.42857	0.22449	0.9	0.13	0.82522	1.55	0.1
G_77		S3	AK209_77.FIN2	11/09/2019 (4) 18:24:28.00	11/09/2019 (4)	18:24:28	88.5	7.4	0.69	0.1	0.46176	1.44928	0.21004	0.97	0.14	0.79243	1.38	0.1
H_77		S3	AK209_77.FIN2	11/09/2019 (4) 18:24:30.00	11/09/2019 (4)	18:24:30	81.5	9.7	0.708	0.091	0.68072	1.41243	0.181541	0.851	0.099	0.42587	1.42	0.11
A_78	unclear		AK209_78.FIN2	11/09/2019 (4) 18:25:32.00	11/09/2019 (4)	18:25:32	31.8	2.1	0.324	0.024	0.36026	3.08642	0.228624	0.728	0.059	0.68919	5.03	0.19
B_78	unclear		AK209_78.FIN2	11/09/2019 (4) 18:25:34.00	11/09/2019 (4)	18:25:34	37.8	3.6	0.356	0.042	0.47012	2.80899	0.331398	0.79	0.093	0.54615	4.53	0.37
C_78	unclear		AK209_78.FIN2	11/09/2019 (4) 18:25:36.00	11/09/2019 (4)	18:25:36	44.2	2.9	0.374	0.049	0.35417	2.6738	0.35031	0.91	0.14	0.90739	3.73	0.23
D_78	unclear		AK209_78.FIN2	11/09/2019 (4) 18:25:38.00	11/09/2019 (4)	18:25:38	55	6.5	0.446	0.061	0.63897	2.24215	0.306662	0.94	0.14	0.83171	3.16	0.2
E_78	unclear		AK209_78.FIN2	11/09/2019 (4) 18:25:40.00	11/09/2019 (4)	18:25:40	70.1	8.1	0.585	0.079	0.48682	1.7094	0.230842	0.9	0.11	0.69477	2.36	0.28
F_78	unclear		AK209_78.FIN2	11/09/2019 (4) 18:25:42.00	11/09/2019 (4)	18:25:42	73.6	9.1	0.689	0.078	-0.044661	1.45138	0.164307	0.81	0.15	0.66151	1.56	0.13
G_78	unclear		AK209_78.FIN2	11/09/2019 (4) 18:25:44.00	11/09/2019 (4)	18:25:44	49	14	0.49	0.15	0.91685	2.04082	0.62474	0.76	0.12	0.31016	3.2	1.3
H_78	unclear		AK209_78.FIN2	11/09/2019 (4) 18:25:46.00	11/09/2019 (4)	18:25:46	11.4	2.7	0.119	0.029	0.82715	8.40336	2.04788	0.674	0.07	0.25997	11.1	2.2
A_79			AK209_79.FIN2	11/09/2019 (4) 18:26:47.00	11/09/2019 (4)	18:26:47	81.2	9.8	0.719	0.079	0.21938	1.39082	0.152816	0.86	0.13	0.51274	2.158	0.066
B_79			AK209_79.FIN2	11/09/2019 (4) 18:26:49.00	11/09/2019 (4)	18:26:49	86	12	0.74	0.12	0.68	1.35135	0.219138	0.89	0.11	0.72042	2.03	0.12
C_79			AK209_79.FIN2	11/09/2019 (4) 18:26:51.00	11/09/2019 (4)	18:26:51	68.3	5.8	0.647	0.068	0.46481	1.5456	0.162443	0.752	0.063	0.77844	2.13	0.16
D_79			AK209_79.FIN2	11/09/2019 (4) 18:26:53.00	11/09/2019 (4)	18:26:53	89.7	9.2	0.759	0.074	0.54254	1.31752	0.128454	0.82	0.05	0.41182	2.39	0.2
E_79			AK209_79.FIN2	11/09/2019 (4) 18:26:55.00	11/09/2019 (4)	18:26:55	86.6	8.2	0.753	0.07	0.60556	1.32802	0.123455	0.83	0.04	0.40212	3.24	0.45
F_79			AK209_79.FIN2	11/09/2019 (4) 18:26:57.00	11/09/2019 (4)	18:26:57	67.2	5.9	0.58	0.072	0.80544	1.72414	0.214031	0.827	0.049	0.67691	5.3	0.49
G_79			AK209_79.FIN2	11/09/2019 (4) 18:26:59.00	11/09/2019 (4)	18:26:59	55.3	6.3	0.503	0.058	0.65098	1.98807	0.229241	0.788	0.051	0.48094	8.2	1.1
H_79			AK209_79.FIN2	11/09/2019 (4) 18:27:01.00	11/09/2019 (4)	18:27:01	57.5	6.3	0.527	0.052	0.84201	1.89753	0.187233	0.807	0.048	0.21023	9.66	0.67
A_80		S3	AK209_80.FIN2	11/09/2019 (4) 18:28:03.00	11/09/2019 (4)	18:28:03	12.3	1.1	0.112	0.015	0.68507	8.92857	1.19579	0.837	0.082	0.64729	8.98	0.35
B_80		S3	AK209_80.FIN2	11/09/2019 (4) 18:28:05.00	11/09/2019 (4)	18:28:05	11.3	1.1	0.109	0.012	0.52537	9.17431	1.01002	0.768	0.089	0.59675	9.73	0.48
C_80		S3	AK209_80.FIN2	11/09/2019 (4) 18:28:07.00	11/09/2019 (4)	18:28:07	10.5	1.3	0.092	0.011	0.35709	10.8696	1.29962	0.86	0.14	0.70256	10.19	0.51
D_80		S3	AK209_80.FIN2	11/09/2019 (4) 18:28:09.00	11/09/2019 (4)	18:28:09	11.5	1.1	0.106	0.015	0.082239	9.43396	1.33499	0.85	0.17	0.83027	8.99	0.56
E_80		S3	AK209_80.FIN2	11/09/2019 (4) 18:28:11.00	11/09/2019 (4)	18:28:11	15.5	1.9	0.147	0.02	0.27901	6.80272	0.92554	0.81	0.15	0.75603	6.86	0.56
F_80		S3	AK209_80.FIN2	11/09/2019 (4) 18:28:13.00	11/09/2019 (4)	18:28:13	19	1.9	0.182	0.018	0.16446	5.49451	0.543413	0.773	0.086	0.71226	5.21	0.36
G_80		S3	AK209_80.FIN2	11/09/2019 (4) 18:28:15.00	11/09/2019 (4)	18:28:15	25.2	3.1	0.242	0.04	0.67407	4.13223	0.683014	0.78	0.071	0.54211	3.99	0.3
H_80		S3	AK209_80.FIN2	11/09/2019 (4) 18:28:17.00	11/09/2019 (4)	18:28:17	33.9	6	0.331	0.043	0.69383	3.02115	0.392475	0.747	0.097	0.27562	2.96	0.29
A_81		S3	AK209_81.FIN2	11/09/2019 (4) 18:33:05.00	11/09/2019 (4)	18:33:05	29.3	6.1	0.301	0.052	0.8308	3.32226	0.573945	0.717	0.086	0.28146	3.08	0.44
B_81		S3	AK209_81.FIN2	11/09/2019 (4) 18:33:07.00	11/09/2019 (4)	18:33:07	43.3	6.8	0.386	0.06	0.65689	2.59067	0.402695	0.83	0.12	0.28058	2.1	0.22
C_81		S3	AK209_81.FIN2	11/09/2019 (4) 18:33:09.00	11/09/2019 (4)	18:33:09	41.9	5.5	0.436	0.067	0.23093	2.29358	0.352453	0.74	0.12	0.56069	1.87	0.14
D_81		S3	AK209_81.FIN2	11/09/2019 (4) 18:33:11.00	11/09/2019 (4)	18:33:11	42.7	5.1	0.443	0.066	0.35143	2.25734	0.336307	0.73	0.1	0.64531	2	0.2
E_81		S3	AK209_81.FIN2	11/09/2019 (4) 18:33:13.00	11/09/2019 (4)	18:33:13	45.3	6.2	0.445	0.071	0.35132	2.24719	0.358541	0.77	0.11	0.52703	1.81	0.18
F_81		S3	AK209_81.FIN2	11/09/2019 (4) 18:33:15.00	11/09/2019 (4)	18:33:15	44.9	4.9	0.39	0.047	-0.078873	2.5641	0.309007	0.88	0.13	0.69254	1.81	0.14
G_81		S3	AK209_81.FIN2	11/09/2019 (4) 18:33:17.00	11/09/2019 (4)	18:33:17	43.5	4.6	0.387	0.053	-0.069071	2.58398	0.353878	0.87	0.15	0.81811	1.95	0.17
H_81		S3	AK209_81.FIN2	11/09/2019 (4) 18:33:19.00	11/09/2019 (4)	18:33:19	25	6	0.255	0.059	0.81174	3.92157	0.907343	0.74	0.11	0.28858	3.91	0.76
A_82		S3	AK209_82.FIN2	11/09/2019 (4) 18:34:20.00	11/09/2019 (4)	18:34:20	28	4.2	0.251	0.044	0.51254	3.98406	0.698402	0.86	0.13	0.44224	3.58	0.24
B_82		S3	AK209_82.FIN2	11/09/2019 (4) 18:34:22.00	11/09/2019 (4)	18:34:22	27.9	3.7	0.247	0.028	0.42338	4.04858	0.458949	0.84	0.12	0.38498	3.41	0.25
C_82		S3	AK209_82.FIN2	11/09/2019 (4) 18:34:24.00	11/09/2019 (4)	18:34:24	29.5	3.1	0.272	0.03	-0.076686	3.67647	0.405493	0.83	0.14	0.80926	3.39	0.16
D_82		S3	AK209_82.FIN2	11/09/2019 (4) 18:34:26.00	11/09/2019 (4)	18:34:26	24.5	2.7	0.255	0.038	0.40689	3.92157	0.584391	0.75	0.13	0.80128	3.76	0.24
E_82		S3	AK209_82.FIN2	11/09/2019 (4) 18:34:28.00	11/09/2019 (4)	18:34:28	18.5	2.4	0.187	0.019	0.34912	5.34759	0.543338	0.692	0.071	0.56873	4.83	0.57
F_82		S3	AK209_82.FIN2	11/09/2019 (4) 18:34:30.00	11/09/2019 (4)	18:34:30	14.1	1.6	0.158	0.022	0.52391	6.32911	0.881269	0.694	0.086	0.61148	6.2	0.73
G_82		S3	AK209_82.FIN2	11/09/2019 (4) 18:34:32.00	11/09/2019 (4)	18:34:32	16.5	1.4	0.18	0.016	0.3578	5.55556	0.493827	0.685	0.073	0.46902	4.74	0.23
H_82		S3	AK209_82.FIN2	11/09/2019 (4) 18:34:34.00	11/09/2019 (4)	18:34:34	18.7	1.6	0.199	0.023	0.40196	5.02513	0.580793	0.709	0.087	0.68337	4.13	0.3
A_83			AK209_83.FIN2	11/09/2019 (4) 18:35:36.00	11/09/2019 (4)	18:35:36	13.5	2.2	0.136	0.015	0.42429	7.35294	0.810986	0.73	0.11	0.16859	8.02	0.57
B_83			AK209_83.FIN2	11/09/2019 (4) 18:35:38.00	11/09/2019 (4)	18:35:38	15.2	1.9	0.163	0.023	0.31575	6.13497	0.865671	0.72	0.13	0.55882	6.98	0.7
C_83			AK209_83.FIN2	11/09/2019 (4) 18:35:40.00	11/09/2019 (4)	18:35:40	18.2	1.5	0.176	0.025	-0.00050109	5.68182	0.807076	0.81	0.13	0.80911	5.53	0.48
D_83			AK209_83.FIN2	11/09/2019 (4) 18:35:42.00	11/09/2019 (4)	18:35:42	19.4	1.9	0.16	0.02	0.34453	6.25	0.78125	0.898	0.088	0.65105	4.77	0.38
E_83			AK209_83.FIN2	11/09/2019 (4) 18:35:44.00	11/09/2019 (4)	18:35:44	24	3.3	0.185	0.024	0.61313	5.40541	0.701242	0.96	0.13	0.48588	3.62	0.33
F_83			AK209_83.FIN2	11/09/2019 (4) 18:35:46.00	11/09/2019 (4)	18:35:46	24.4	2.9	0.207	0.027	0.12543	4.83092	0.63012	0.91	0.15	0.77166	3.2	0.15
G_83			AK209_83.FIN2	11/09/2019 (4) 18:35:48.00	11/09/2019 (4)	18:35:48	23.3	3	0.206	0.03	0.034156	4.85437	0.706947	0.88	0.16	0.73504	3.01	0.18
H_83			AK209_83.FIN2	11/09/2019 (4) 18:35:50.00	11/09/2019 (4)	18:35:50	18	3.8	0.163	0.021	0.63288	6.13497	0.790395	0.79	0.13	-0.018493	3.79	0.37
A_84			AK209_84.FIN2	11/09/2019 (4) 18:36:51.00	11/09/2019 (4)	18:36:51	31.1	6.1	0.307	0.058	0.46778	3.25733	0.615391	0.734	0.089	0.26935	3.63	0.5
B_84			AK209_84.FIN2	11/09/2019 (4) 18:36:53.00	11/09/2019 (4)	18:36:53	39.8	4.7	0.424	0.06	0.53213	2.35849	0.333749	0.714	0.091	0.56945	2.45	0.23
C_84			AK209_84.FIN2	11/09/2019 (4) 18:36:55.00	11/09/2019 (4)	18:36:55	37	4.7	0.379	0.051	0.42403	2.63852	0.355052	0.727	0.094	0.37414	2.18	0.17
D_84			AK209_84.FIN2	11/09/2019 (4) 18:36:57.00	11/09/2019 (4)	18:36:57	27.4	4	0.268	0.058	0.60257	3.73134	0.80753	0.81	0.14	0.72749	2.88	0.25
E_84			AK209_84.FIN2	11/09/2019 (4) 18:36:59.00	11/09/2019 (4)	18:36:59	25.9	2.7	0.215	0.029	0.57142	4.65116	0.627366	0.95	0.13	0.49234	2.5	0.3
F_84			AK209_84.FIN2	11/09/2019 (4) 18:37:01.00	11/09/2019 (4)	18:37:01	35.8	6.5	0.335	0.086	0.64133	2.98508	0.766318	0.86	0.13	0.68049	1.61	0.23
G_84			AK209_84.FIN2	11/09/2019 (4) 18:37:03.00	11/09/2019 (4)	18:37:03	52	20	0.59	0.24	0.91063	1.69491	0.689457	0.69	0.14	0.60205	0.82	0.25
A_85			AK209_85.FIN2	11/09/2019 (4) 18:38:07.00	11/09/2019 (4)	18:38:07	60.7	7.6	0.578	0.065	0.64474	1.7301	0.194562	0.782	0.081	0.49604	2.31	0.19
B_85			AK209_85.FIN2	11/09/2019 (4) 18:38:09.00	11/09/2019 (4)	18:38:09	66.1	7.1	0.58	0.056	0.33271	1.72414	0.166468	0.84	0.1	0.58224	2.07	0.12
C_85			AK209_85.FIN2	11/09/2019 (4) 18:38:11.00	11/09/2019 (4)	18:38:11	55.2	6.5	0.465	0.039	0.050972	2.15054	0.180368	0.88	0.12	0.6005	2.41	0.14
D_85			AK209_85.FIN2	11/09/2019 (4) 18:38:13.00	11/09/2019 (4)	18:38:13	47.3	4.9	0.466	0.045	-0.26872	2.14592	0.207224	0.77	0.14	0.79628	2.56	0.14
E_85			AK209_85.FIN2	11/09/2019 (4) 18:38:15.00	11/09/2019 (4)	18:38:15	54	5.4	0.482	0.052	-0.11281	2.07469	0.223825	0.84	0.13	0.74343	2.22	0.15
F_85			AK209_85.FIN2	11/09/2019 (4) 18:38:17.00	11/09/2019 (4)	18:38:17	63.7	5.8	0.623	0.062	0.18	1.60514	0.159741	0.762	0.093	0.63416	1.75	0.14
G_85			AK209_85.FIN2	11/09/2019 (4) 18:38:19.00	11/09/2019 (4)	18:38:19	57.1	5.9	0.501	0.073	0.45371	1.99601	0.290836	0.86	0.12	0.77977	1.83	0.14
H_85			AK209_85.FIN2	11/09/2019 (4) 18:38:21.00	11/09/2019 (4)	18:38:21	69.3	9.4	0.66	0.13	0.67005	1.51515	0.298439	0.83	0.13	0.79786	1.45	0.18
